# Supplementary material for: The identification of a two-gene prognostic model based on cisplatin resistance-related ceRNA network in small cell lung cancer
Source: BMC Med Genomics. 2023 May 15;16:103. doi: 10.1186/s12920-023-01536-5 (PMC10184403; doi:10.1186/s12920-023-01536-5)
Supplement: Supplementary file 1 — Additional file 1. Table S1: 4465 lncRNAs-miRNA-mRNA axes in the cisplatin resistance-related ceRNA network. [file 12920_2023_1536_MOESM1_ESM.xls]

## Sheet: Sheet1
Supplementary Table 1
4465 lncRNAs-miRNA-mRNA axes in the cisplatin resistance-related ceRNA network
lncRNA	miRNA	mRNA
LA16c-358B7.4	hsa-let-7a-3p	MTPN
LA16c-358B7.4	hsa-let-7a-3p	KIF21A
LA16c-358B7.4	hsa-let-7a-3p	FAM107B
LA16c-358B7.4	hsa-let-7a-3p	PRKACB
LA16c-358B7.4	hsa-let-7a-3p	PAAF1
LA16c-358B7.4	hsa-let-7a-3p	RUFY3
LA16c-358B7.4	hsa-let-7a-3p	NCKAP1
LA16c-358B7.4	hsa-let-7a-3p	CDK19
LA16c-358B7.4	hsa-let-7a-3p	PPCS
LA16c-358B7.4	hsa-let-7a-3p	UTY
LA16c-358B7.4	hsa-let-7a-3p	WRNIP1
LA16c-358B7.4	hsa-let-7a-3p	ZBTB8A
LA16c-358B7.4	hsa-let-7a-3p	ZFYVE26
LA16c-358B7.4	hsa-let-7a-3p	KLF9
LA16c-358B7.4	hsa-let-7a-3p	CRIM1
LA16c-358B7.4	hsa-let-7a-3p	CNTNAP5
LA16c-358B7.4	hsa-let-7a-3p	SLK
LA16c-358B7.4	hsa-let-7a-3p	PPP1R10
LA16c-358B7.4	hsa-let-7a-3p	ERBIN
LA16c-358B7.4	hsa-let-7a-3p	TSC22D1
LA16c-358B7.4	hsa-let-7b-3p	CLN6
LA16c-358B7.4	hsa-let-7b-3p	PCGF3
LA16c-358B7.4	hsa-let-7b-3p	EIF2B3
LA16c-358B7.4	hsa-let-7b-3p	GJC1
LA16c-358B7.4	hsa-let-7b-3p	GORASP2
LA16c-358B7.4	hsa-let-7b-3p	ERCC6
LA16c-358B7.4	hsa-let-7b-3p	SIK2
LA16c-358B7.4	hsa-let-7b-3p	KIAA1109
LA16c-358B7.4	hsa-let-7b-3p	TP53
LA16c-358B7.4	hsa-let-7b-3p	KCNJ10
LA16c-358B7.4	hsa-let-7b-3p	MED13L
LA16c-358B7.4	hsa-let-7b-3p	SNCA
LA16c-358B7.4	hsa-let-7b-3p	ELMOD3
LA16c-358B7.4	hsa-let-7b-3p	UBR5
LA16c-358B7.4	hsa-let-7b-3p	WIPF1
LA16c-358B7.4	hsa-let-7b-3p	LDLR
LA16c-358B7.4	hsa-let-7b-3p	SURF4
LA16c-358B7.4	hsa-let-7b-3p	MAP4
LA16c-358B7.4	hsa-let-7b-3p	MCL1
LA16c-358B7.4	hsa-let-7b-3p	SREK1
LA16c-358B7.4	hsa-let-7b-3p	RAD51AP1
LA16c-358B7.4	hsa-let-7b-3p	AFDN
LA16c-358B7.4	hsa-let-7b-3p	SLC44A1
LA16c-358B7.4	hsa-let-7b-3p	IDH2
LA16c-358B7.4	hsa-let-7b-3p	CAND1
LA16c-358B7.4	hsa-let-7b-3p	GFPT1
LA16c-358B7.4	hsa-let-7b-3p	CHD9
LA16c-358B7.4	hsa-let-7b-3p	KLF6
LA16c-358B7.4	hsa-let-7b-3p	CELF2
LA16c-358B7.4	hsa-let-7b-3p	UTY
LA16c-358B7.4	hsa-let-7b-3p	ATXN7L3B
LA16c-358B7.4	hsa-let-7b-3p	MLLT10
LA16c-358B7.4	hsa-let-7b-3p	GDAP1
LA16c-358B7.4	hsa-let-7b-3p	VPS54
LA16c-358B7.4	hsa-let-7b-3p	SEL1L3
LA16c-358B7.4	hsa-let-7b-3p	SREK1IP1
LA16c-358B7.4	hsa-let-7b-3p	UBE2E2
LA16c-358B7.4	hsa-let-7b-3p	A1CF
LA16c-358B7.4	hsa-let-7b-3p	MDM2
LA16c-358B7.4	hsa-let-7b-3p	KALRN
LA16c-358B7.4	hsa-let-7b-3p	FYN
LA16c-358B7.4	hsa-let-7b-3p	WSB1
LA16c-358B7.4	hsa-let-7b-3p	H2AZ2
LA16c-358B7.4	hsa-let-7b-3p	SYNCRIP
LA16c-358B7.4	hsa-let-7b-3p	GALNT15
LA16c-358B7.4	hsa-let-7b-3p	SPPL3
LA16c-358B7.4	hsa-let-7b-3p	GOLGA2
LA16c-358B7.4	hsa-let-7b-3p	GAN
LA16c-358B7.4	hsa-let-7b-3p	CALM2
LA16c-358B7.4	hsa-let-7b-3p	MYCN
LA16c-358B7.4	hsa-let-7b-3p	PCDH19
LA16c-358B7.4	hsa-let-7b-3p	ST6GALNAC3
LA16c-358B7.4	hsa-let-7b-3p	WNK1
LA16c-358B7.4	hsa-let-7b-3p	RTN1
LA16c-358B7.4	hsa-let-7b-3p	ZNF521
LA16c-358B7.4	hsa-let-7b-3p	SORBS1
LA16c-358B7.4	hsa-let-7b-3p	VPS36
LA16c-358B7.4	hsa-let-7b-3p	DUSP3
LA16c-358B7.4	hsa-let-7b-3p	APPL1
LA16c-358B7.4	hsa-let-7b-3p	GSK3B
LA16c-358B7.4	hsa-let-7b-3p	FLT1
LA16c-358B7.4	hsa-let-7b-3p	DENND6A
LA16c-358B7.4	hsa-let-7b-3p	SMCR8
LA16c-358B7.4	hsa-let-7b-3p	KLHL24
LA16c-358B7.4	hsa-let-7b-3p	PEX5L
LA16c-358B7.4	hsa-let-7b-3p	NEDD4L
LA16c-358B7.4	hsa-let-7b-3p	FAM120B
LA16c-358B7.4	hsa-let-7b-3p	KLHDC8B
LA16c-358B7.4	hsa-let-7b-3p	TGFBR3
LA16c-358B7.4	hsa-let-7b-3p	FRMD5
LA16c-358B7.4	hsa-let-7b-3p	GAPVD1
LA16c-358B7.4	hsa-let-7b-3p	RANBP2
LA16c-358B7.4	hsa-let-7b-3p	WDR26
LA16c-358B7.4	hsa-let-7b-3p	RBAK
LA16c-358B7.4	hsa-let-7b-3p	SSBP2
LA16c-358B7.4	hsa-let-7b-3p	B4GALT4
LA16c-358B7.4	hsa-let-7b-3p	FBXO32
LA16c-358B7.4	hsa-let-7b-3p	ZBTB33
LA16c-358B7.4	hsa-let-7b-3p	SNIP1
LA16c-358B7.4	hsa-let-7b-3p	TSC22D1
LA16c-358B7.4	hsa-let-7b-3p	FAM118A
LA16c-358B7.4	hsa-let-7b-3p	HIPK3
LA16c-358B7.4	hsa-let-7b-3p	GHR
LA16c-358B7.4	hsa-let-7b-3p	TGFBR1
LA16c-358B7.4	hsa-let-7b-3p	GGPS1
LA16c-358B7.4	hsa-let-7b-3p	PTPN2
LA16c-358B7.4	hsa-let-7b-3p	RAB21
LA16c-358B7.4	hsa-let-7b-3p	EMP2
LA16c-358B7.4	hsa-let-7b-3p	MORF4L1
LA16c-358B7.4	hsa-let-7b-3p	BDP1
LA16c-358B7.4	hsa-let-7b-3p	DMD
LA16c-358B7.4	hsa-let-7b-3p	TMED4
LA16c-358B7.4	hsa-let-7b-3p	PYGO2
LA16c-358B7.4	hsa-let-7b-3p	TBCEL
LA16c-358B7.4	hsa-let-7b-3p	MEF2D
LA16c-358B7.4	hsa-let-7b-3p	SOX21
LA16c-358B7.4	hsa-let-7b-3p	IPO7
LA16c-358B7.4	hsa-let-7b-3p	SETD1B
LA16c-358B7.4	hsa-let-7b-3p	FGF13
LA16c-358B7.4	hsa-let-7b-3p	ZFAND6
LA16c-358B7.4	hsa-let-7b-3p	RAB31
LA16c-358B7.4	hsa-let-7b-3p	SOX6
LA16c-358B7.4	hsa-let-7b-3p	TOX3
LA16c-358B7.4	hsa-let-7b-3p	TIMM10
LA16c-358B7.4	hsa-let-7b-3p	SEC24A
LA16c-358B7.4	hsa-let-7b-3p	SMAD4
LA16c-358B7.4	hsa-let-7b-3p	LRP6
LA16c-358B7.4	hsa-let-7b-3p	ARPP19
LA16c-358B7.4	hsa-let-7b-3p	NR4A1
LA16c-358B7.4	hsa-let-7b-3p	ERAP1
LA16c-358B7.4	hsa-let-7b-3p	THAP2
LA16c-358B7.4	hsa-let-7b-3p	RDX
LA16c-358B7.4	hsa-let-7b-3p	ACP1
LA16c-358B7.4	hsa-let-7b-3p	ONECUT1
LA16c-358B7.4	hsa-let-7b-3p	MIDN
LA16c-358B7.4	hsa-let-7b-3p	PDE12
LA16c-358B7.4	hsa-let-7b-3p	ATP8A2
LA16c-358B7.4	hsa-let-7b-3p	NME6
LA16c-358B7.4	hsa-let-7b-3p	MAST4
LA16c-358B7.4	hsa-let-7b-3p	CDK19
LA16c-358B7.4	hsa-let-7b-3p	ELOVL5
LA16c-358B7.4	hsa-let-7b-3p	RAP1A
LA16c-358B7.4	hsa-let-7b-3p	AKT3
LA16c-358B7.4	hsa-let-7b-3p	ZBTB8A
LA16c-358B7.4	hsa-let-7b-3p	SLC22A10
LA16c-358B7.4	hsa-let-7b-3p	TNFAIP3
LA16c-358B7.4	hsa-let-7b-3p	ABL2
LA16c-358B7.4	hsa-let-7b-3p	LGR4
LA16c-358B7.4	hsa-let-7b-3p	ABCC5
LA16c-358B7.4	hsa-let-7b-3p	ITGA2
LA16c-358B7.4	hsa-let-7b-3p	WRNIP1
LA16c-358B7.4	hsa-let-7b-3p	CD164
LA16c-358B7.4	hsa-let-7b-3p	ADH1B
LA16c-358B7.4	hsa-let-7b-3p	LBH
LA16c-358B7.4	hsa-let-7b-3p	PCLAF
LA16c-358B7.4	hsa-let-7b-3p	LMO3
LA16c-358B7.4	hsa-let-7b-3p	SPRY2
LA16c-358B7.4	hsa-let-7b-3p	ADIPOR2
LA16c-358B7.4	hsa-let-7b-3p	CDKN1B
LA16c-358B7.4	hsa-let-7b-3p	CEMIP2
LA16c-358B7.4	hsa-let-7b-3p	TTN
LA16c-358B7.4	hsa-let-7b-3p	CSNK2A1
LA16c-358B7.4	hsa-let-7b-3p	SLC38A2
LA16c-358B7.4	hsa-let-7b-3p	ZDHHC17
LA16c-358B7.4	hsa-let-7b-3p	MED28
LA16c-358B7.4	hsa-let-7b-3p	MEPCE
LA16c-358B7.4	hsa-let-7b-3p	EEF2K
LA16c-358B7.4	hsa-let-7b-3p	KIF14
LA16c-358B7.4	hsa-let-7b-3p	EPB41L2
LA16c-358B7.4	hsa-let-7b-3p	DDX46
LA16c-358B7.4	hsa-let-7b-3p	BRWD1
LA16c-358B7.4	hsa-let-7b-3p	EYS
LA16c-358B7.4	hsa-let-7b-3p	CAPZA2
LA16c-358B7.4	hsa-let-7b-3p	CHD3
LA16c-358B7.4	hsa-let-7b-3p	BAZ2B
LA16c-358B7.4	hsa-let-7b-3p	PXMP4
LA16c-358B7.4	hsa-let-7b-3p	ANKRD1
LA16c-358B7.4	hsa-let-7b-3p	ST8SIA4
LA16c-358B7.4	hsa-let-7b-3p	B4GAT1
LA16c-358B7.4	hsa-let-7b-3p	NAP1L1
LA16c-358B7.4	hsa-let-7b-3p	NPNT
LA16c-358B7.4	hsa-let-7b-3p	PDGFC
LA16c-358B7.4	hsa-let-7b-3p	FUS
LA16c-358B7.4	hsa-let-7b-3p	RBM39
LA16c-358B7.4	hsa-let-7b-3p	ETNK1
LA16c-358B7.4	hsa-let-7b-3p	PRKAB2
LA16c-358B7.4	hsa-let-7b-3p	ATP1B1
LA16c-358B7.4	hsa-let-7b-3p	SIPA1L2
LA16c-358B7.4	hsa-let-7b-3p	PPP1R12A
LA16c-358B7.4	hsa-let-7b-3p	TRANK1
LA16c-358B7.4	hsa-let-7b-3p	MARCHF8
LA16c-358B7.4	hsa-let-7b-3p	YWHAZ
LA16c-358B7.4	hsa-let-7b-3p	ID4
LA16c-358B7.4	hsa-let-7b-3p	CCND1
LA16c-358B7.4	hsa-let-7b-3p	C5orf24
LA16c-358B7.4	hsa-let-7b-3p	LENG8
LA16c-358B7.4	hsa-let-7f-1-3p	SETX
LA16c-358B7.4	hsa-let-7f-1-3p	PRKACB
LA16c-358B7.4	hsa-let-7f-1-3p	PAAF1
LA16c-358B7.4	hsa-let-7f-1-3p	EIF2B3
LA16c-358B7.4	hsa-let-7f-1-3p	ID4
LA16c-358B7.4	hsa-let-7f-1-3p	PCGF3
LA16c-358B7.4	hsa-let-7f-1-3p	VCAN
LA16c-358B7.4	hsa-let-7f-1-3p	LIN28B
LA16c-358B7.4	hsa-let-7f-1-3p	ENC1
LA16c-358B7.4	hsa-let-7f-1-3p	MASP1
LA16c-358B7.4	hsa-let-7f-1-3p	PJA2
LA16c-358B7.4	hsa-let-7f-1-3p	RBM39
LA16c-358B7.4	hsa-let-7f-1-3p	ATP1B1
LA16c-358B7.4	hsa-let-7f-1-3p	MSX1
LA16c-358B7.4	hsa-let-7f-1-3p	DNM1L
LA16c-358B7.4	hsa-let-7f-1-3p	QKI
LA16c-358B7.4	hsa-let-7f-1-3p	THBS1
LA16c-358B7.4	hsa-let-7f-1-3p	RNF7
LA16c-358B7.4	hsa-let-7f-1-3p	UTY
LA16c-358B7.4	hsa-let-7f-1-3p	XPNPEP1
LA16c-358B7.4	hsa-let-7f-1-3p	CTNNA2
LA16c-358B7.4	hsa-let-7f-1-3p	TNC
LA16c-358B7.4	hsa-let-7f-1-3p	ARPP19
LA16c-358B7.4	hsa-let-7f-1-3p	CYB561D1
LA16c-358B7.4	hsa-let-7f-1-3p	SMC3
LA16c-358B7.4	hsa-let-7f-1-3p	ARID5B
LA16c-358B7.4	hsa-let-7f-1-3p	MTPN
LA16c-358B7.4	hsa-let-7f-1-3p	B4GAT1
LA16c-358B7.4	hsa-let-7f-1-3p	SLC35D2
LA16c-358B7.4	hsa-let-7f-1-3p	GJA1
LA16c-358B7.4	hsa-let-7f-1-3p	NGDN
LA16c-358B7.4	hsa-let-7f-1-3p	KCNJ10
LA16c-358B7.4	hsa-let-7f-1-3p	ATP13A3
LA16c-358B7.4	hsa-let-7f-1-3p	APC
LA16c-358B7.4	hsa-let-7f-1-3p	MAP3K1
LA16c-358B7.4	hsa-let-7f-1-3p	SLC6A8
LA16c-358B7.4	hsa-let-7f-1-3p	POU2F1
LA16c-358B7.4	hsa-let-7f-1-3p	ZNF436
LA16c-358B7.4	hsa-let-7f-1-3p	CSDE1
LA16c-358B7.4	hsa-let-7f-1-3p	ANKRD1
LA16c-358B7.4	hsa-let-7f-1-3p	DST
LA16c-358B7.4	hsa-let-7f-1-3p	RASGRF2
LA16c-358B7.4	hsa-let-7f-1-3p	G3BP1
LA16c-358B7.4	hsa-let-7f-1-3p	ATRNL1
LA16c-358B7.4	hsa-let-7f-1-3p	TUBB
LA16c-358B7.4	hsa-let-7f-1-3p	PCTP
LA16c-358B7.4	hsa-let-7f-1-3p	KLF9
LA16c-358B7.4	hsa-let-7f-1-3p	FLT1
LA16c-358B7.4	hsa-let-7f-1-3p	ATP2A2
LA16c-358B7.4	hsa-let-7f-1-3p	ZNF521
LA16c-358B7.4	hsa-let-7f-1-3p	SREK1IP1
LA16c-358B7.4	hsa-let-7f-1-3p	KALRN
LA16c-358B7.4	hsa-let-7f-1-3p	ERAP1
LA16c-358B7.4	hsa-let-7f-1-3p	CD164
LA16c-358B7.4	hsa-let-7f-1-3p	PPP1R12A
LA16c-358B7.4	hsa-let-7f-1-3p	CADM2
LA16c-358B7.4	hsa-let-7f-1-3p	SLC7A6
LA16c-358B7.4	hsa-let-7f-1-3p	SECISBP2L
LA16c-358B7.4	hsa-let-7f-1-3p	DSC2
LA16c-358B7.4	hsa-let-7f-1-3p	MASTL
LA16c-358B7.4	hsa-let-7f-1-3p	WNK1
LA16c-358B7.4	hsa-let-7f-1-3p	RPRD1A
LA16c-358B7.4	hsa-let-7f-1-3p	FNDC3A
LA16c-358B7.4	hsa-let-7f-1-3p	CSNK2A1
LA16c-358B7.4	hsa-let-7f-1-3p	ETNK1
LA16c-358B7.4	hsa-let-7f-1-3p	MED13L
LA16c-358B7.4	hsa-let-7f-1-3p	ACVR1B
LA16c-358B7.4	hsa-let-7f-1-3p	MED28
LA16c-358B7.4	hsa-let-7f-1-3p	INSR
LA16c-358B7.4	hsa-let-7f-1-3p	AHCTF1
LA16c-358B7.4	hsa-let-7f-1-3p	ANK3
LA16c-358B7.4	hsa-let-7f-1-3p	NEDD4L
LA16c-358B7.4	hsa-let-7f-1-3p	KLF3
LA16c-358B7.4	hsa-let-7f-1-3p	KIF5C
LA16c-358B7.4	hsa-let-7f-1-3p	FOXP1
LA16c-358B7.4	hsa-let-7f-1-3p	TM2D2
LA16c-358B7.4	hsa-let-7f-1-3p	SLC45A4
LA16c-358B7.4	hsa-let-7f-1-3p	B4GALT4
LA16c-358B7.4	hsa-let-7f-1-3p	TTN
LA16c-358B7.4	hsa-let-7f-1-3p	TRANK1
LA16c-358B7.4	hsa-let-7f-1-3p	UNC13C
LA16c-358B7.4	hsa-let-7f-1-3p	PDGFC
LA16c-358B7.4	hsa-let-7f-1-3p	FUBP3
LA16c-358B7.4	hsa-let-7f-1-3p	NCBP2
LA16c-358B7.4	hsa-let-7f-1-3p	TGFBR1
LA16c-358B7.4	hsa-let-7f-1-3p	RGPD8
LA16c-358B7.4	hsa-let-7f-1-3p	OXCT1
LA16c-358B7.4	hsa-let-7f-1-3p	SLC39A13
LA16c-358B7.4	hsa-let-7f-1-3p	UBR5
LA16c-358B7.4	hsa-let-7f-1-3p	CDK19
LA16c-358B7.4	hsa-let-7f-1-3p	CSRNP3
LA16c-358B7.4	hsa-let-7f-1-3p	PMP2
LA16c-358B7.4	hsa-let-7f-1-3p	PRICKLE2
LA16c-358B7.4	hsa-let-7f-1-3p	ZNF10
LA16c-358B7.4	hsa-let-7f-1-3p	CALM1
LA16c-358B7.4	hsa-let-7f-1-3p	FZD3
LA16c-358B7.4	hsa-let-7f-1-3p	ZDHHC17
LA16c-358B7.4	hsa-let-7f-1-3p	ADIPOR2
LA16c-358B7.4	hsa-let-7f-1-3p	YIPF5
LA16c-358B7.4	hsa-miR-1260a	OGT
LA16c-358B7.4	hsa-miR-1260a	PTPRU
LA16c-358B7.4	hsa-miR-1260a	UBA6
LA16c-358B7.4	hsa-miR-1260a	PRCC
LA16c-358B7.4	hsa-miR-1260a	CDK16
LA16c-358B7.4	hsa-miR-1260a	UBE2E1
LA16c-358B7.4	hsa-miR-1260a	SGK1
LA16c-358B7.4	hsa-miR-1260a	UBE2D3
LA16c-358B7.4	hsa-miR-1260a	CAP1
LA16c-358B7.4	hsa-miR-1260a	APBB2
LA16c-358B7.4	hsa-miR-1260a	SPARC
LA16c-358B7.4	hsa-miR-1260a	GLUL
LA16c-358B7.4	hsa-miR-1260a	DYRK1A
LA16c-358B7.4	hsa-miR-1260a	CLDN11
LA16c-358B7.4	hsa-miR-1260a	FBXL19
LA16c-358B7.4	hsa-miR-1260a	TMEM14B
LA16c-358B7.4	hsa-miR-1260a	CSRP1
LA16c-358B7.4	hsa-miR-1260a	ENC1
LA16c-358B7.4	hsa-miR-1260a	ENSA
LA16c-358B7.4	hsa-miR-1260a	ARF3
LA16c-358B7.4	hsa-miR-1260a	BSDC1
LA16c-358B7.4	hsa-miR-1260a	CALU
LA16c-358B7.4	hsa-miR-1260a	PINK1
LA16c-358B7.4	hsa-miR-1260a	TGIF2
LA16c-358B7.4	hsa-miR-1260a	SUMO3
LA16c-358B7.4	hsa-miR-1260a	IL6ST
LA16c-358B7.4	hsa-miR-1260a	RBM6
LA16c-358B7.4	hsa-miR-1260a	SLC37A4
LA16c-358B7.4	hsa-miR-1260a	GSK3B
LA16c-358B7.4	hsa-miR-1260a	PTP4A2
LA16c-358B7.4	hsa-miR-1260a	LBH
LA16c-358B7.4	hsa-miR-1260a	SLC11A2
LA16c-358B7.4	hsa-miR-1260a	SMARCD1
LA16c-358B7.4	hsa-miR-1260a	KCNE1
LA16c-358B7.4	hsa-miR-1260a	CDC42BPA
LA16c-358B7.4	hsa-miR-1260a	G2E3
LA16c-358B7.4	hsa-miR-1260a	CYBB
LA16c-358B7.4	hsa-miR-1260a	TNR
LA16c-358B7.4	hsa-miR-1260a	TSC22D2
LA16c-358B7.4	hsa-miR-1260a	DHCR24
LA16c-358B7.4	hsa-miR-1260a	LGI1
LA16c-358B7.4	hsa-miR-1260a	XPNPEP3
LA16c-358B7.4	hsa-miR-1260a	ELF2
LA16c-358B7.4	hsa-miR-1260a	TMEM107
LA16c-358B7.4	hsa-miR-1260a	GGA3
LA16c-358B7.4	hsa-miR-1260a	SECISBP2L
LA16c-358B7.4	hsa-miR-1260a	ADAM10
LA16c-358B7.4	hsa-miR-1260a	ZNF48
LA16c-358B7.4	hsa-miR-1260a	BASP1
LA16c-358B7.4	hsa-miR-1260a	HES7
LA16c-358B7.4	hsa-miR-1260a	CUX1
LA16c-358B7.4	hsa-miR-1260a	CALCOCO1
LA16c-358B7.4	hsa-miR-1260a	COX10
LA16c-358B7.4	hsa-miR-1260a	CHD1L
LA16c-358B7.4	hsa-miR-1260a	SUMF2
LA16c-358B7.4	hsa-miR-1260a	E2F3
LA16c-358B7.4	hsa-miR-1260a	MKNK2
LA16c-358B7.4	hsa-miR-1260a	DBI
LA16c-358B7.4	hsa-miR-1260a	AGBL5
LA16c-358B7.4	hsa-miR-1260a	MARCKSL1
LA16c-358B7.4	hsa-miR-1260a	NAB1
LA16c-358B7.4	hsa-miR-1260a	GRIA2
LA16c-358B7.4	hsa-miR-1260a	SNIP1
LA16c-358B7.4	hsa-miR-1260a	CDH2
LA16c-358B7.4	hsa-miR-1260a	USP48
LA16c-358B7.4	hsa-miR-1260a	NR1D2
LA16c-358B7.4	hsa-miR-1260a	RAPGEF6
LA16c-358B7.4	hsa-miR-1260a	RCBTB1
LA16c-358B7.4	hsa-miR-1260a	RIMS2
LA16c-358B7.4	hsa-miR-1260a	PAFAH1B2
LA16c-358B7.4	hsa-miR-1260a	C1orf43
LA16c-358B7.4	hsa-miR-1260a	STMN4
LA16c-358B7.4	hsa-miR-1260a	MLEC
LA16c-358B7.4	hsa-miR-1260a	RCC2
LA16c-358B7.4	hsa-miR-1260a	NPTN
LA16c-358B7.4	hsa-miR-1260a	TRPC4AP
LA16c-358B7.4	hsa-miR-1260a	RNMT
LA16c-358B7.4	hsa-miR-1260a	SRRM2
LA16c-358B7.4	hsa-miR-1260a	LGMN
LA16c-358B7.4	hsa-miR-1260a	FAM199X
LA16c-358B7.4	hsa-miR-1260a	SP3
LA16c-358B7.4	hsa-miR-1260a	RSRP1
LA16c-358B7.4	hsa-miR-1260a	RPUSD4
LA16c-358B7.4	hsa-miR-1260a	APP
LA16c-358B7.4	hsa-miR-1260a	LAMP2
LA16c-358B7.4	hsa-miR-1260a	ZNF276
LA16c-358B7.4	hsa-miR-1260a	BRD4
LA16c-358B7.4	hsa-miR-1260a	EPB41
LA16c-358B7.4	hsa-miR-1260a	DES
LA16c-358B7.4	hsa-miR-1260a	PID1
LA16c-358B7.4	hsa-miR-1260a	CTNNB1
LA16c-358B7.4	hsa-miR-1260a	PDE7A
LA16c-358B7.4	hsa-miR-1260a	CSNK2A1
LA16c-358B7.4	hsa-miR-1260a	WDR17
LA16c-358B7.4	hsa-miR-1260a	EXOSC6
LA16c-358B7.4	hsa-miR-1260a	HNRNPH2
LA16c-358B7.4	hsa-miR-1260a	LIMK1
LA16c-358B7.4	hsa-miR-1260a	ATP13A3
LA16c-358B7.4	hsa-miR-1260a	TCF20
LA16c-358B7.4	hsa-miR-1260a	RNF146
LA16c-358B7.4	hsa-miR-1260a	GABARAPL1
LA16c-358B7.4	hsa-miR-1260a	CEPT1
LA16c-358B7.4	hsa-miR-1260a	NFKBIL1
LA16c-358B7.4	hsa-miR-1260a	GRIA1
LA16c-358B7.4	hsa-miR-1260a	TOMM34
LA16c-358B7.4	hsa-miR-1260a	PLEKHB2
LA16c-358B7.4	hsa-miR-1260a	GNPNAT1
LA16c-358B7.4	hsa-miR-1260a	DGKH
LA16c-358B7.4	hsa-miR-1260a	BRD2
LA16c-358B7.4	hsa-miR-1260a	TMSB4X
LA16c-358B7.4	hsa-miR-1260a	TOMM20
LA16c-358B7.4	hsa-miR-1260a	GPRC5B
LA16c-358B7.4	hsa-miR-1260a	ARIH2
LA16c-358B7.4	hsa-miR-1260a	ATF6B
LA16c-358B7.4	hsa-miR-1260b	GSK3B
LA16c-358B7.4	hsa-miR-1260b	PTPRU
LA16c-358B7.4	hsa-miR-1260b	HACD3
LA16c-358B7.4	hsa-miR-1260b	CSNK2B
LA16c-358B7.4	hsa-miR-1260b	RAB14
LA16c-358B7.4	hsa-miR-1260b	CHCHD7
LA16c-358B7.4	hsa-miR-1260b	CAP1
LA16c-358B7.4	hsa-miR-1260b	MOBP
LA16c-358B7.4	hsa-miR-1260b	E2F3
LA16c-358B7.4	hsa-miR-1260b	ARL5B
LA16c-358B7.4	hsa-miR-1260b	CAPRIN1
LA16c-358B7.4	hsa-miR-1260b	EXD2
LA16c-358B7.4	hsa-miR-1260b	WDR17
LA16c-358B7.4	hsa-miR-1260b	F2
LA16c-358B7.4	hsa-miR-1260b	RCBTB1
LA16c-358B7.4	hsa-miR-1260b	ENSA
LA16c-358B7.4	hsa-miR-1260b	ARIH2
LA16c-358B7.4	hsa-miR-1260b	ATP13A3
LA16c-358B7.4	hsa-miR-1260b	SNCA
LA16c-358B7.4	hsa-miR-1260b	HSD11B1L
LA16c-358B7.4	hsa-miR-1260b	COX10
LA16c-358B7.4	hsa-miR-1260b	NFKBIB
LA16c-358B7.4	hsa-miR-1260b	SARAF
LA16c-358B7.4	hsa-miR-1260b	HMGA2
LA16c-358B7.4	hsa-miR-1260b	CTNNB1
LA16c-358B7.4	hsa-miR-1260b	ATF6B
LA16c-358B7.4	hsa-miR-1260b	SUMO3
LA16c-358B7.4	hsa-miR-1260b	TMBIM6
LA16c-358B7.4	hsa-miR-1260b	SUMF2
LA16c-358B7.4	hsa-miR-1260b	HSPG2
LA16c-358B7.4	hsa-miR-1260b	UBE2E1
LA16c-358B7.4	hsa-miR-1260b	LBH
LA16c-358B7.4	hsa-miR-1260b	DYRK1A
LA16c-358B7.4	hsa-miR-1260b	GRIA1
LA16c-358B7.4	hsa-miR-1260b	EPB41L4A
LA16c-358B7.4	hsa-miR-1260b	DES
LA16c-358B7.4	hsa-miR-1260b	IL6ST
LA16c-358B7.4	hsa-miR-1260b	DGKH
LA16c-358B7.4	hsa-miR-1260b	SGK1
LA16c-358B7.4	hsa-miR-1260b	TGIF2
LA16c-358B7.4	hsa-miR-1260b	MYPOP
LA16c-358B7.4	hsa-miR-1260b	RNF146
LA16c-358B7.4	hsa-miR-1260b	HDDC3
LA16c-358B7.4	hsa-miR-1260b	KIF21A
LA16c-358B7.4	hsa-miR-1260b	BSDC1
LA16c-358B7.4	hsa-miR-1260b	CSRP1
LA16c-358B7.4	hsa-miR-1260b	LAMP2
LA16c-358B7.4	hsa-miR-1260b	PID1
LA16c-358B7.4	hsa-miR-1260b	CLDN11
LA16c-358B7.4	hsa-miR-1260b	CHD1L
LA16c-358B7.4	hsa-miR-1260b	BRD2
LA16c-358B7.4	hsa-miR-1260b	TSC22D2
LA16c-358B7.4	hsa-miR-1260b	CALU
LA16c-358B7.4	hsa-miR-1260b	GABARAPL1
LA16c-358B7.4	hsa-miR-1260b	AMBRA1
LA16c-358B7.4	hsa-miR-1260b	BRD4
LA16c-358B7.4	hsa-miR-1260b	STMN4
LA16c-358B7.4	hsa-miR-1260b	PTGFRN
LA16c-358B7.4	hsa-miR-1260b	GPRC5B
LA16c-358B7.4	hsa-miR-1260b	TMEM107
LA16c-358B7.4	hsa-miR-1260b	OGT
LA16c-358B7.4	hsa-miR-1260b	ADAM10
LA16c-358B7.4	hsa-miR-1260b	CSNK2A1
LA16c-358B7.4	hsa-miR-1260b	GFAP
LA16c-358B7.4	hsa-miR-1260b	CEPT1
LA16c-358B7.4	hsa-miR-1260b	NFKBIL1
LA16c-358B7.4	hsa-miR-1260b	MLEC
LA16c-358B7.4	hsa-miR-1260b	CDH2
LA16c-358B7.4	hsa-miR-1260b	CHRNE
LA16c-358B7.4	hsa-miR-1260b	RAPGEF6
LA16c-358B7.4	hsa-miR-1260b	KCTD12
LA16c-358B7.4	hsa-miR-1260b	THTPA
LA16c-358B7.4	hsa-miR-1260b	SLC39A7
LA16c-358B7.4	hsa-miR-1260b	ABHD6
LA16c-358B7.4	hsa-miR-1260b	LIMK1
LA16c-358B7.4	hsa-miR-1260b	DBI
LA16c-358B7.4	hsa-miR-1260b	RAB27A
LA16c-358B7.4	hsa-miR-1260b	CHD3
LA16c-358B7.4	hsa-miR-1260b	TNPO3
LA16c-358B7.4	hsa-miR-1260b	ENC1
LA16c-358B7.4	hsa-miR-1260b	DYNLL2
LA16c-358B7.4	hsa-miR-1260b	TNR
LA16c-358B7.4	hsa-miR-1260b	CUX1
LA16c-358B7.4	hsa-miR-1260b	SNIP1
LA16c-358B7.4	hsa-miR-1260b	MFSD4A
LA16c-358B7.4	hsa-miR-1260b	APBB2
LA16c-358B7.4	hsa-miR-1260b	SLC37A4
LA16c-358B7.4	hsa-miR-1260b	HES7
LA16c-358B7.4	hsa-miR-1260b	RNMT
LA16c-358B7.4	hsa-miR-1260b	RCC2
LA16c-358B7.4	hsa-miR-1260b	SPARC
LA16c-358B7.4	hsa-miR-1260b	SYNM
LA16c-358B7.4	hsa-miR-1260b	PRCC
LA16c-358B7.4	hsa-miR-1260b	RPA2
LA16c-358B7.4	hsa-miR-1260b	GLUL
LA16c-358B7.4	hsa-miR-1266-5p	NUP62
LA16c-358B7.4	hsa-miR-1266-5p	DIAPH1
LA16c-358B7.4	hsa-miR-1266-5p	GBA2
LA16c-358B7.4	hsa-miR-1266-5p	FXR1
LA16c-358B7.4	hsa-miR-1266-5p	GPX3
LA16c-358B7.4	hsa-miR-1266-5p	ITIH1
LA16c-358B7.4	hsa-miR-1266-5p	FBH1
LA16c-358B7.4	hsa-miR-1266-5p	CHD4
LA16c-358B7.4	hsa-miR-1266-5p	TPP1
LA16c-358B7.4	hsa-miR-1266-5p	PHC1
LA16c-358B7.4	hsa-miR-1266-5p	DEGS1
LA16c-358B7.4	hsa-miR-1266-5p	ETFRF1
LA16c-358B7.4	hsa-miR-1266-5p	HMOX1
LA16c-358B7.4	hsa-miR-1266-5p	ASXL2
LA16c-358B7.4	hsa-miR-1266-5p	MBP
LA16c-358B7.4	hsa-miR-1266-5p	SATB2
LA16c-358B7.4	hsa-miR-1266-5p	RHOB
LA16c-358B7.4	hsa-miR-1266-5p	EIF5A
LA16c-358B7.4	hsa-miR-1266-5p	ABCC10
LA16c-358B7.4	hsa-miR-1266-5p	NFASC
LA16c-358B7.4	hsa-miR-1266-5p	LAPTM4A
LA16c-358B7.4	hsa-miR-1266-5p	IKBKB
LA16c-358B7.4	hsa-miR-1266-5p	DNAJB9
LA16c-358B7.4	hsa-miR-1266-5p	STRN
LA16c-358B7.4	hsa-miR-1266-5p	ZMIZ1
LA16c-358B7.4	hsa-miR-1266-5p	ANK2
LA16c-358B7.4	hsa-miR-1266-5p	PPFIBP2
LA16c-358B7.4	hsa-miR-1266-5p	UHMK1
LA16c-358B7.4	hsa-miR-1266-5p	SNAP91
LA16c-358B7.4	hsa-miR-1266-5p	RBM3
LA16c-358B7.4	hsa-miR-1266-5p	BAMBI
LA16c-358B7.4	hsa-miR-1266-5p	CUX1
LA16c-358B7.4	hsa-miR-1266-5p	TOE1
LA16c-358B7.4	hsa-miR-1266-5p	PRR15
LA16c-358B7.4	hsa-miR-1266-5p	TNRC6A
LA16c-358B7.4	hsa-miR-1266-5p	GINS1
LA16c-358B7.4	hsa-miR-1266-5p	PRR13
LA16c-358B7.4	hsa-miR-1266-5p	TNFRSF1A
LA16c-358B7.4	hsa-miR-1266-5p	SMARCA2
LA16c-358B7.4	hsa-miR-1266-5p	SLMAP
LA16c-358B7.4	hsa-miR-1266-5p	TMEM219
LA16c-358B7.4	hsa-miR-1266-5p	TRIM52
LA16c-358B7.4	hsa-miR-1266-5p	N4BP2L2
LA16c-358B7.4	hsa-miR-1266-5p	CDK2
LA16c-358B7.4	hsa-miR-1266-5p	STMN4
LA16c-358B7.4	hsa-miR-1266-5p	PFKFB3
LA16c-358B7.4	hsa-miR-1266-5p	GOLGA3
LA16c-358B7.4	hsa-miR-1266-5p	LRRC8B
LA16c-358B7.4	hsa-miR-1266-5p	ANKS1B
LA16c-358B7.4	hsa-miR-1266-5p	BTN2A1
LA16c-358B7.4	hsa-miR-1266-5p	UBE2Z
LA16c-358B7.4	hsa-miR-1266-5p	SUSD1
LA16c-358B7.4	hsa-miR-1266-5p	AHDC1
LA16c-358B7.4	hsa-miR-1266-5p	CYP2C9
LA16c-358B7.4	hsa-miR-1266-5p	HAS3
LA16c-358B7.4	hsa-miR-1266-5p	RNASE4
LA16c-358B7.4	hsa-miR-1266-5p	ERMN
LA16c-358B7.4	hsa-miR-1266-5p	ITPK1
LA16c-358B7.4	hsa-miR-1266-5p	SENP1
LA16c-358B7.4	hsa-miR-1266-5p	PSIP1
LA16c-358B7.4	hsa-miR-1266-5p	TGFBR3
LA16c-358B7.4	hsa-miR-1266-5p	ATRNL1
LA16c-358B7.4	hsa-miR-1266-5p	GOLGB1
LA16c-358B7.4	hsa-miR-1266-5p	MACROD2
LA16c-358B7.4	hsa-miR-1266-5p	PNMA8A
LA16c-358B7.4	hsa-miR-1266-5p	BCL2L2
LA16c-358B7.4	hsa-miR-1266-5p	KDM3B
LA16c-358B7.4	hsa-miR-1266-5p	DYNLT3
LA16c-358B7.4	hsa-miR-1266-5p	C6orf62
LA16c-358B7.4	hsa-miR-1266-5p	EIF4A2
LA16c-358B7.4	hsa-miR-1266-5p	PDXP
LA16c-358B7.4	hsa-miR-1266-5p	PRPS1
LA16c-358B7.4	hsa-miR-1266-5p	CBFB
LA16c-358B7.4	hsa-miR-1266-5p	CROT
LA16c-358B7.4	hsa-miR-1266-5p	BSDC1
LA16c-358B7.4	hsa-miR-1266-5p	DYNLL2
LA16c-358B7.4	hsa-miR-1266-5p	CELF1
LA16c-358B7.4	hsa-miR-1266-5p	ERBB2
LA16c-358B7.4	hsa-miR-1266-5p	ANKRD10
LA16c-358B7.4	hsa-miR-1266-5p	RBM12B
LA16c-358B7.4	hsa-miR-1266-5p	RFC1
LA16c-358B7.4	hsa-miR-1266-5p	MAN1B1
LA16c-358B7.4	hsa-miR-1266-5p	E2F1
LA16c-358B7.4	hsa-miR-1266-5p	BCL2L13
LA16c-358B7.4	hsa-miR-1266-5p	ARID1A
LA16c-358B7.4	hsa-miR-1266-5p	TTC3
LA16c-358B7.4	hsa-miR-1266-5p	DNM1L
LA16c-358B7.4	hsa-miR-1266-5p	EI24
LA16c-358B7.4	hsa-miR-1266-5p	NAP1L2
LA16c-358B7.4	hsa-miR-1266-5p	NKAPD1
LA16c-358B7.4	hsa-miR-1266-5p	WDR1
LA16c-358B7.4	hsa-miR-1266-5p	AKR1A1
LA16c-358B7.4	hsa-miR-1266-5p	RCC2
LA16c-358B7.4	hsa-miR-1266-5p	ABHD6
LA16c-358B7.4	hsa-miR-1266-5p	ATP5IF1
LA16c-358B7.4	hsa-miR-1266-5p	ABCA5
LA16c-358B7.4	hsa-miR-1266-5p	FIS1
LA16c-358B7.4	hsa-miR-1266-5p	MRPS27
LA16c-358B7.4	hsa-miR-1266-5p	RELL1
LA16c-358B7.4	hsa-miR-1266-5p	SERF2
LA16c-358B7.4	hsa-miR-1266-5p	STAM2
LA16c-358B7.4	hsa-miR-1266-5p	CIRBP
LA16c-358B7.4	hsa-miR-1321	HYOU1
LA16c-358B7.4	hsa-miR-1321	ABLIM3
LA16c-358B7.4	hsa-miR-1321	CNIH2
LA16c-358B7.4	hsa-miR-1321	ELL
LA16c-358B7.4	hsa-miR-1321	BAHD1
LA16c-358B7.4	hsa-miR-1321	OAZ1
LA16c-358B7.4	hsa-miR-1321	CSDE1
LA16c-358B7.4	hsa-miR-1321	SPIN1
LA16c-358B7.4	hsa-miR-1321	RNASE1
LA16c-358B7.4	hsa-miR-1321	CSPG4
LA16c-358B7.4	hsa-miR-1321	GGA3
LA16c-358B7.4	hsa-miR-1321	MARK2
LA16c-358B7.4	hsa-miR-1321	FAR1
LA16c-358B7.4	hsa-miR-1321	GPX3
LA16c-358B7.4	hsa-miR-1321	PIK3C2A
LA16c-358B7.4	hsa-miR-1321	HTR2A
LA16c-358B7.4	hsa-miR-1321	FBXL5
LA16c-358B7.4	hsa-miR-1321	UBE2I
LA16c-358B7.4	hsa-miR-1321	ANKFY1
LA16c-358B7.4	hsa-miR-1321	ADAMTS4
LA16c-358B7.4	hsa-miR-1321	DUSP16
LA16c-358B7.4	hsa-miR-1321	QKI
LA16c-358B7.4	hsa-miR-1321	RTN3
LA16c-358B7.4	hsa-miR-1321	SURF4
LA16c-358B7.4	hsa-miR-1321	DMKN
LA16c-358B7.4	hsa-miR-1321	PTPRF
LA16c-358B7.4	hsa-miR-1321	NR1H2
LA16c-358B7.4	hsa-miR-1321	ATP6AP1
LA16c-358B7.4	hsa-miR-1321	ADAR
LA16c-358B7.4	hsa-miR-1321	PHB
LA16c-358B7.4	hsa-miR-1321	ITGA2
LA16c-358B7.4	hsa-miR-1321	GNB4
LA16c-358B7.4	hsa-miR-1321	SLC22A17
LA16c-358B7.4	hsa-miR-1321	HMBOX1
LA16c-358B7.4	hsa-miR-1321	DUSP5
LA16c-358B7.4	hsa-miR-1321	GIMAP4
LA16c-358B7.4	hsa-miR-1321	ELF3
LA16c-358B7.4	hsa-miR-1321	CDC25B
LA16c-358B7.4	hsa-miR-1321	CCDC32
LA16c-358B7.4	hsa-miR-1321	MYH14
LA16c-358B7.4	hsa-miR-1321	ARMH3
LA16c-358B7.4	hsa-miR-1321	HPCAL1
LA16c-358B7.4	hsa-miR-1321	STRN4
LA16c-358B7.4	hsa-miR-1321	CALM2
LA16c-358B7.4	hsa-miR-1321	NPM1
LA16c-358B7.4	hsa-miR-1321	FKBP1A
LA16c-358B7.4	hsa-miR-1321	ENOX2
LA16c-358B7.4	hsa-miR-1321	AHCYL1
LA16c-358B7.4	hsa-miR-1321	DGLUCY
LA16c-358B7.4	hsa-miR-1321	HECTD3
LA16c-358B7.4	hsa-miR-1321	NCEH1
LA16c-358B7.4	hsa-miR-1321	ASH1L
LA16c-358B7.4	hsa-miR-1321	MAX
LA16c-358B7.4	hsa-miR-1321	MAGI2
LA16c-358B7.4	hsa-miR-1321	CACNA1E
LA16c-358B7.4	hsa-miR-1321	TMEM65
LA16c-358B7.4	hsa-miR-1321	PRICKLE2
LA16c-358B7.4	hsa-miR-1321	DNM1
LA16c-358B7.4	hsa-miR-1321	SDC2
LA16c-358B7.4	hsa-miR-1321	C12orf66
LA16c-358B7.4	hsa-miR-1321	UBE2D3
LA16c-358B7.4	hsa-miR-1321	CCND3
LA16c-358B7.4	hsa-miR-1321	ZFX
LA16c-358B7.4	hsa-miR-1321	MYO18B
LA16c-358B7.4	hsa-miR-1321	CITED2
LA16c-358B7.4	hsa-miR-1321	SLC6A9
LA16c-358B7.4	hsa-miR-1321	G6PC3
LA16c-358B7.4	hsa-miR-1321	DSEL
LA16c-358B7.4	hsa-miR-1321	PAFAH1B1
LA16c-358B7.4	hsa-miR-1321	MAP11
LA16c-358B7.4	hsa-miR-1321	APPBP2
LA16c-358B7.4	hsa-miR-1321	UBE4B
LA16c-358B7.4	hsa-miR-1321	ACOT8
LA16c-358B7.4	hsa-miR-1321	KCNJ10
LA16c-358B7.4	hsa-miR-1321	CFL1
LA16c-358B7.4	hsa-miR-1321	KHSRP
LA16c-358B7.4	hsa-miR-1321	DHCR24
LA16c-358B7.4	hsa-miR-1321	PAPOLA
LA16c-358B7.4	hsa-miR-1321	ANGEL1
LA16c-358B7.4	hsa-miR-1321	STIM1
LA16c-358B7.4	hsa-miR-1321	IMPDH1
LA16c-358B7.4	hsa-miR-1321	CADM1
LA16c-358B7.4	hsa-miR-1321	GADD45A
LA16c-358B7.4	hsa-miR-1321	SCAMP2
LA16c-358B7.4	hsa-miR-1321	SLC41A1
LA16c-358B7.4	hsa-miR-1321	HOXB9
LA16c-358B7.4	hsa-miR-1321	HNRNPF
LA16c-358B7.4	hsa-miR-1321	SERTAD3
LA16c-358B7.4	hsa-miR-1321	NPR3
LA16c-358B7.4	hsa-miR-1321	SCAF1
LA16c-358B7.4	hsa-miR-1321	PRRT2
LA16c-358B7.4	hsa-miR-1321	ATP6V1A
LA16c-358B7.4	hsa-miR-1321	PATZ1
LA16c-358B7.4	hsa-miR-1321	PTMA
LA16c-358B7.4	hsa-miR-1321	CDK2AP2
AC016747.3	hsa-miR-1321	SS18
AC016747.3	hsa-miR-1321	MAPK1
AC016747.3	hsa-miR-1321	KDM5C
AC016747.3	hsa-miR-1321	PPP2CA
AC016747.3	hsa-miR-1321	ARL8A
AC016747.3	hsa-miR-1321	LMO3
AC016747.3	hsa-miR-1321	APH1A
AC016747.3	hsa-miR-1321	ACTR1A
AC016747.3	hsa-miR-1321	NR4A1
AC016747.3	hsa-miR-1321	WBP2
AC016747.3	hsa-miR-1321	ATXN2
AC016747.3	hsa-miR-1321	THY1
AC016747.3	hsa-miR-1321	CDC42EP1
AC016747.3	hsa-miR-1321	CHN2
AC016747.3	hsa-miR-1321	MTUS1
AC016747.3	hsa-miR-1321	SUPT6H
AC016747.3	hsa-miR-1321	CDS2
AC016747.3	hsa-miR-1321	PHB2
AC016747.3	hsa-miR-1321	TSPAN33
AC016747.3	hsa-miR-1321	BTF3L4
AC016747.3	hsa-miR-1321	DYRK1A
AC016747.3	hsa-miR-1321	RBM6
AC016747.3	hsa-miR-1321	MAPK3
AC016747.3	hsa-miR-1321	TNKS1BP1
AC016747.3	hsa-miR-1321	ARIH1
AC016747.3	hsa-miR-1321	CFLAR
AC016747.3	hsa-miR-1321	RFFL
AC016747.3	hsa-miR-1321	BCL2L13
AC016747.3	hsa-miR-1321	RBM39
AC016747.3	hsa-miR-1321	SPTBN2
AC016747.3	hsa-miR-146a-3p	SEC62
AC016747.3	hsa-miR-146a-3p	PODXL
AC016747.3	hsa-miR-146a-3p	ACAP2
AC016747.3	hsa-miR-146a-3p	TAF11
AC016747.3	hsa-miR-146a-3p	ITM2A
AC016747.3	hsa-miR-146a-3p	NMT1
AC016747.3	hsa-miR-146a-3p	C18orf32
AC016747.3	hsa-miR-146a-3p	IRAK1
AC016747.3	hsa-miR-146a-3p	RIMKLB
AC016747.3	hsa-miR-146a-3p	ARID1A
AC016747.3	hsa-miR-146a-3p	PNPLA8
AC016747.3	hsa-miR-146a-3p	AP3M2
AC016747.3	hsa-miR-146a-3p	OPCML
AC016747.3	hsa-miR-146a-3p	STRBP
AC016747.3	hsa-miR-146a-3p	HSPB7
AC016747.3	hsa-miR-146a-3p	ILF3
AC016747.3	hsa-miR-146a-3p	RIOK3
AC016747.3	hsa-miR-146a-3p	USP38
AC016747.3	hsa-miR-146a-3p	UBA6
AC016747.3	hsa-miR-146a-3p	RASA1
AC016747.3	hsa-miR-146a-3p	AHNAK
AC016747.3	hsa-miR-146a-3p	CSRNP3
AC016747.3	hsa-miR-146a-3p	LCOR
AC016747.3	hsa-miR-146a-3p	TOP1
AC016747.3	hsa-miR-146a-3p	OSBPL9
AC016747.3	hsa-miR-146a-3p	CYSLTR2
AC016747.3	hsa-miR-146a-3p	RTN4
AC016747.3	hsa-miR-146a-3p	UTP15
AC016747.3	hsa-miR-146a-3p	PRKAA2
AC016747.3	hsa-miR-146a-3p	STK40
AC016747.3	hsa-miR-146a-3p	RPS6KA5
AC016747.3	hsa-miR-146a-3p	SCD5
AC016747.3	hsa-miR-146a-3p	RCHY1
AC016747.3	hsa-miR-146a-3p	ZNF638
AC016747.3	hsa-miR-146a-3p	COL1A2
AC016747.3	hsa-miR-146a-3p	EHD3
AC016747.3	hsa-miR-146a-3p	HABP2
AC016747.3	hsa-miR-146a-3p	DICER1
AC016747.3	hsa-miR-146a-3p	NUCB2
AC016747.3	hsa-miR-146a-3p	RERGL
AC016747.3	hsa-miR-146a-3p	CDS2
AC016747.3	hsa-miR-146a-3p	BCKDHB
AC016747.3	hsa-miR-146a-3p	TANC2
AC016747.3	hsa-miR-146a-3p	TSPAN3
AC016747.3	hsa-miR-146a-3p	SPARCL1
AC016747.3	hsa-miR-146a-3p	CD38
AC016747.3	hsa-miR-146a-3p	HEY1
AC016747.3	hsa-miR-146a-3p	FBXL5
AC016747.3	hsa-miR-146a-3p	BAZ2A
AC016747.3	hsa-miR-146a-3p	TRIT1
AC016747.3	hsa-miR-146a-3p	FXR1
AC016747.3	hsa-miR-146a-3p	NCOR2
AC016747.3	hsa-miR-146a-3p	CBX6
AC016747.3	hsa-miR-146a-3p	NAP1L1
AC016747.3	hsa-miR-146a-3p	WSB1
AC016747.3	hsa-miR-146a-3p	GOLM1
AC016747.3	hsa-miR-146a-3p	ERRFI1
AC016747.3	hsa-miR-146a-3p	ING4
AC016747.3	hsa-miR-146a-3p	TXNL1
AC016747.3	hsa-miR-146a-3p	SATB1
AC016747.3	hsa-miR-146a-3p	LMNB1
AC016747.3	hsa-miR-146a-3p	MARCHF6
AC016747.3	hsa-miR-146a-3p	ATP8B2
AC016747.3	hsa-miR-146a-3p	RBBP6
AC016747.3	hsa-miR-146a-3p	FOXJ3
AC016747.3	hsa-miR-146a-3p	RPS6
AC016747.3	hsa-miR-146a-3p	CANX
AC016747.3	hsa-miR-146a-3p	KDM2A
AC016747.3	hsa-miR-146a-3p	SLC6A1
AC016747.3	hsa-miR-146a-3p	RBM18
AC016747.3	hsa-miR-146a-3p	ETS1
AC016747.3	hsa-miR-146a-3p	SDC2
AC016747.3	hsa-miR-146a-3p	STARD7
AC016747.3	hsa-miR-146a-3p	BRPF3
AC016747.3	hsa-miR-146a-3p	PSMA2
AC016747.3	hsa-miR-146a-3p	ZNF644
AC016747.3	hsa-miR-146a-3p	TCF4
AC016747.3	hsa-miR-146a-3p	TSPYL1
AC016747.3	hsa-miR-146a-3p	IFNAR2
AC016747.3	hsa-miR-146a-3p	POLR3G
AC016747.3	hsa-miR-146a-3p	PPP4C
AC016747.3	hsa-miR-146a-3p	RYBP
AC016747.3	hsa-miR-146a-3p	FHL1
AC016747.3	hsa-miR-146a-3p	SNAP91
AC016747.3	hsa-miR-146a-3p	SIKE1
AC016747.3	hsa-miR-146a-3p	FN1
AC016747.3	hsa-miR-146a-3p	RBPMS
AC016747.3	hsa-miR-146a-3p	RANBP6
AC016747.3	hsa-miR-146a-3p	SDHC
AC016747.3	hsa-miR-146a-3p	CCNYL1
AC016747.3	hsa-miR-146a-3p	BHLHE40
AC016747.3	hsa-miR-146a-3p	CEMIP2
AC016747.3	hsa-miR-146a-3p	DIP2C
AC016747.3	hsa-miR-146a-3p	UBR5
AC016747.3	hsa-miR-146a-3p	ANKRD42
AC016747.3	hsa-miR-146a-3p	LARP4
AC016747.3	hsa-miR-146a-3p	LUC7L3
AC016747.3	hsa-miR-149-3p	DYNLL2
AC016747.3	hsa-miR-149-3p	SNX27
AC016747.3	hsa-miR-149-3p	ARPC1A
AC016747.3	hsa-miR-149-3p	BTBD9
AC016747.3	hsa-miR-149-3p	AGPAT3
AC016747.3	hsa-miR-149-3p	ILF2
AC016747.3	hsa-miR-149-3p	PRDX6
AC016747.3	hsa-miR-149-3p	RAB5B
AC016747.3	hsa-miR-149-3p	CNBP
AC016747.3	hsa-miR-149-3p	MINK1
AC016747.3	hsa-miR-149-3p	ANKRD52
AC016747.3	hsa-miR-149-3p	PPARD
AC016747.3	hsa-miR-149-3p	ZNF704
AC016747.3	hsa-miR-149-3p	USP54
AC016747.3	hsa-miR-149-3p	ACOT8
AC016747.3	hsa-miR-149-3p	FHOD1
AC016747.3	hsa-miR-149-3p	PGK1
AC016747.3	hsa-miR-149-3p	FKBP5
AC016747.3	hsa-miR-149-3p	ATP2A2
AC016747.3	hsa-miR-149-3p	PDE2A
AC016747.3	hsa-miR-149-3p	RNF114
AC016747.3	hsa-miR-149-3p	MAP9
AC016747.3	hsa-miR-149-3p	MKNK2
AC016747.3	hsa-miR-149-3p	HERC1
AC016747.3	hsa-miR-149-3p	SYDE1
AC016747.3	hsa-miR-149-3p	MTSS1
AC016747.3	hsa-miR-149-3p	ZNF365
AC016747.3	hsa-miR-149-3p	UBE2D3
AC016747.3	hsa-miR-149-3p	POLR1G
AC016747.3	hsa-miR-149-3p	UBE2K
AC016747.3	hsa-miR-149-3p	UBE2Z
AC016747.3	hsa-miR-149-3p	PTPRK
AC016747.3	hsa-miR-149-3p	NCDN
AC016747.3	hsa-miR-149-3p	PRPF3
AC016747.3	hsa-miR-149-3p	KCNN3
AC016747.3	hsa-miR-149-3p	FAM3C
AC016747.3	hsa-miR-149-3p	LRFN2
AC016747.3	hsa-miR-149-3p	AGO1
AC016747.3	hsa-miR-149-3p	ATN1
AC016747.3	hsa-miR-149-3p	MAZ
AC016747.3	hsa-miR-149-3p	UBE2E2
AC016747.3	hsa-miR-149-3p	ENOX2
AC016747.3	hsa-miR-149-3p	OXSR1
AC016747.3	hsa-miR-149-3p	ARHGEF11
AC016747.3	hsa-miR-149-3p	DCAF1
AC016747.3	hsa-miR-149-3p	GET3
AC016747.3	hsa-miR-149-3p	RTL8C
AC016747.3	hsa-miR-149-3p	DCAF16
AC016747.3	hsa-miR-149-3p	ACER3
AC016747.3	hsa-miR-149-3p	WASHC2C
AC016747.3	hsa-miR-149-3p	FXR1
AC016747.3	hsa-miR-149-3p	ZBTB7B
AC016747.3	hsa-miR-149-3p	MTUS1
AC016747.3	hsa-miR-149-3p	NOTCH2
AC016747.3	hsa-miR-149-3p	DCTN2
AC016747.3	hsa-miR-149-3p	GOSR2
AC016747.3	hsa-miR-149-3p	NEXN
AC016747.3	hsa-miR-149-3p	PSMD8
AC016747.3	hsa-miR-149-3p	CDK6
AC016747.3	hsa-miR-149-3p	TXN
AC016747.3	hsa-miR-149-3p	PAK3
AC016747.3	hsa-miR-149-3p	EDF1
AC016747.3	hsa-miR-149-3p	CNTNAP2
AC016747.3	hsa-miR-149-3p	HSPB7
AC016747.3	hsa-miR-149-3p	ATP1B2
AC016747.3	hsa-miR-149-3p	MAX
AC016747.3	hsa-miR-149-3p	MTURN
AC016747.3	hsa-miR-149-3p	CLIP1
AC016747.3	hsa-miR-149-3p	SATB2
AC016747.3	hsa-miR-149-3p	HSPA1B
AC016747.3	hsa-miR-149-3p	CRTC2
AC016747.3	hsa-miR-149-3p	RNF220
AC016747.3	hsa-miR-149-3p	POLD3
AC016747.3	hsa-miR-149-3p	TKT
AC016747.3	hsa-miR-149-3p	VAMP2
AC016747.3	hsa-miR-149-3p	KLHL15
AC016747.3	hsa-miR-149-3p	NDUFA3
AC016747.3	hsa-miR-149-3p	TBC1D10B
AC016747.3	hsa-miR-149-3p	HBS1L
AC016747.3	hsa-miR-149-3p	DNAJA3
AC016747.3	hsa-miR-149-3p	DOT1L
AC016747.3	hsa-miR-149-3p	RPL28
AC016747.3	hsa-miR-149-3p	MSI2
AC016747.3	hsa-miR-149-3p	ANP32E
AC016747.3	hsa-miR-149-3p	JUN
AC016747.3	hsa-miR-149-3p	SRRM2
AC016747.3	hsa-miR-149-3p	RPL15
AC016747.3	hsa-miR-149-3p	MRPS25
AC016747.3	hsa-miR-149-3p	MPZL1
AC016747.3	hsa-miR-149-3p	NDUFC1
AC016747.3	hsa-miR-149-3p	CD93
AC016747.3	hsa-miR-149-3p	KIF1C
AC016747.3	hsa-miR-149-3p	SPAG5
AC016747.3	hsa-miR-149-3p	SCD
AC016747.3	hsa-miR-149-3p	CALM3
AC016747.3	hsa-miR-149-3p	CAVIN2
AC016747.3	hsa-miR-149-3p	GLUL
AC016747.3	hsa-miR-149-3p	RBM22
AC016747.3	hsa-miR-149-3p	RETREG3
AC016747.3	hsa-miR-149-3p	POU2F1
AC016747.3	hsa-miR-149-3p	TNFAIP8L1
AC016747.3	hsa-miR-149-3p	MATR3
AC016747.3	hsa-miR-149-3p	BAHD1
AC016747.3	hsa-miR-149-3p	EIF4G2
AC016747.3	hsa-miR-149-3p	LDLR
AC016747.3	hsa-miR-149-3p	NDRG1
AC016747.3	hsa-miR-149-3p	CDC73
AC016747.3	hsa-miR-149-3p	NUCKS1
AC016747.3	hsa-miR-149-3p	CSNK1A1
AC016747.3	hsa-miR-149-3p	PBX1
AC016747.3	hsa-miR-149-3p	EFCAB14
AC016747.3	hsa-miR-149-3p	SPCS3
AC016747.3	hsa-miR-149-3p	NSUN2
AC016747.3	hsa-miR-149-3p	SUPT16H
AC016747.3	hsa-miR-149-3p	FNIP1
AC016747.3	hsa-miR-149-3p	CHD1
AC016747.3	hsa-miR-149-3p	CALD1
AC016747.3	hsa-miR-149-3p	FAM216A
AC016747.3	hsa-miR-149-3p	TLNRD1
AC016747.3	hsa-miR-149-3p	TASOR2
AC016747.3	hsa-miR-149-3p	SPHK2
AC016747.3	hsa-miR-149-3p	PPIA
AC016747.3	hsa-miR-149-3p	STMN1
AC016747.3	hsa-miR-149-3p	STOX2
AC016747.3	hsa-miR-149-3p	ABHD4
AC016747.3	hsa-miR-149-3p	PEX26
AC016747.3	hsa-miR-149-3p	UXT
AC016747.3	hsa-miR-149-3p	ZNF146
AC016747.3	hsa-miR-149-3p	TUBB
AC016747.3	hsa-miR-149-3p	TFR2
AC016747.3	hsa-miR-149-3p	PTMS
AC016747.3	hsa-miR-149-3p	PEX6
AC016747.3	hsa-miR-149-3p	AOC3
AC016747.3	hsa-miR-149-3p	NUDCD3
AC016747.3	hsa-miR-149-3p	COG1
AC016747.3	hsa-miR-149-3p	PRCC
AC016747.3	hsa-miR-149-3p	GRAMD4
AC016747.3	hsa-miR-149-3p	GPR63
AC016747.3	hsa-miR-149-3p	RPUSD4
AC016747.3	hsa-miR-149-3p	DEDD
AC016747.3	hsa-miR-149-3p	SUPT5H
AC016747.3	hsa-miR-149-3p	NR1H2
AC016747.3	hsa-miR-149-3p	LYRM1
AC016747.3	hsa-miR-149-3p	TMEM214
AC016747.3	hsa-miR-149-3p	LHFPL2
AC016747.3	hsa-miR-149-3p	CALU
AC016747.3	hsa-miR-149-3p	SELENON
AC016747.3	hsa-miR-149-3p	SORT1
AC016747.3	hsa-miR-149-3p	GOLIM4
AC016747.3	hsa-miR-149-3p	IFI30
AC016747.3	hsa-miR-149-3p	SERF2
AC016747.3	hsa-miR-149-3p	PTPRN
AC016747.3	hsa-miR-149-3p	AKT2
AC016747.3	hsa-miR-149-3p	ZSWIM8
AC016747.3	hsa-miR-149-3p	H2AC13
AC016747.3	hsa-miR-149-3p	XIRP2
AC016747.3	hsa-miR-149-3p	ASH1L
AC016747.3	hsa-miR-149-3p	SNCG
AC016747.3	hsa-miR-149-3p	CEP120
AC016747.3	hsa-miR-149-3p	SURF4
AC016747.3	hsa-miR-149-3p	STYX
AC016747.3	hsa-miR-149-3p	GPM6B
AC016747.3	hsa-miR-149-3p	FBXO41
AC016747.3	hsa-miR-149-3p	YPEL4
AC016747.3	hsa-miR-149-3p	TIMM17B
AC016747.3	hsa-miR-149-3p	RPL13A
AC016747.3	hsa-miR-149-3p	RSC1A1
AC016747.3	hsa-miR-149-3p	SCAMP3
AC016747.3	hsa-miR-149-3p	IQSEC2
AC016747.3	hsa-miR-149-3p	MTM1
AC016747.3	hsa-miR-149-3p	KNTC1
AC016747.3	hsa-miR-149-3p	FBXO44
AC016747.3	hsa-miR-149-3p	BTG2
AC016747.3	hsa-miR-149-3p	DLG4
AC016747.3	hsa-miR-149-3p	PEX10
AC016747.3	hsa-miR-149-3p	ZNF862
AC016747.3	hsa-miR-149-3p	SLC6A9
AC016747.3	hsa-miR-149-3p	FKBP4
AC016747.3	hsa-miR-149-3p	COBL
AC016747.3	hsa-miR-149-3p	YIPF5
AC016747.3	hsa-miR-149-3p	STRADA
AC016747.3	hsa-miR-149-3p	NCOA1
AC016747.3	hsa-miR-149-3p	ABCC3
AC016747.3	hsa-miR-149-3p	CRYM
AC016747.3	hsa-miR-149-3p	GNA12
AC016747.3	hsa-miR-149-3p	CHMP7
AC016747.3	hsa-miR-149-3p	RNF38
AC016747.3	hsa-miR-149-3p	AHSA1
AC016747.3	hsa-miR-149-3p	HNRNPH1
AC016747.3	hsa-miR-149-3p	TRIP6
AC016747.3	hsa-miR-149-3p	HECTD4
AC016747.3	hsa-miR-149-3p	BAZ2A
AC016747.3	hsa-miR-149-3p	FKBP10
AC016747.3	hsa-miR-149-3p	ZWINT
AC016747.3	hsa-miR-149-3p	NOMO3
AC016747.3	hsa-miR-149-3p	SPTBN2
AC016747.3	hsa-miR-149-3p	HYOU1
AC016747.3	hsa-miR-149-3p	EPHA4
AC016747.3	hsa-miR-149-3p	ASF1B
AC016747.3	hsa-miR-149-3p	CCDC32
AC016747.3	hsa-miR-149-3p	CEPT1
AC016747.3	hsa-miR-149-3p	ACLY
AC016747.3	hsa-miR-149-3p	KCNIP3
AC016747.3	hsa-miR-149-3p	LARP1
AC016747.3	hsa-miR-149-3p	LDHA
AC016747.3	hsa-miR-149-3p	TSPOAP1
AC016747.3	hsa-miR-149-3p	TRAF6
AC016747.3	hsa-miR-149-3p	MIA3
AC016747.3	hsa-miR-149-3p	CALR
AC016747.3	hsa-miR-149-3p	NACA
AC016747.3	hsa-miR-149-3p	RBBP6
AC016747.3	hsa-miR-149-3p	SUPT6H
AC016747.3	hsa-miR-149-3p	OSBPL8
AC016747.3	hsa-miR-149-3p	GAP43
AC016747.3	hsa-miR-149-3p	SPRYD3
AC016747.3	hsa-miR-149-3p	ACACB
AC016747.3	hsa-miR-149-3p	SH3GLB2
AC016747.3	hsa-miR-149-3p	RBPMS
AC016747.3	hsa-miR-149-3p	RBM14
AC016747.3	hsa-miR-149-3p	SEC62
AC016747.3	hsa-miR-149-3p	SIPA1L3
AC016747.3	hsa-miR-149-3p	ESPL1
AC016747.3	hsa-miR-149-3p	PPP4R1
AC016747.3	hsa-miR-149-3p	HOXB8
AC016747.3	hsa-miR-149-3p	PLEKHO1
AC016747.3	hsa-miR-149-3p	PHC1
AC016747.3	hsa-miR-149-3p	DCTN4
AC016747.3	hsa-miR-149-3p	ZNF410
AC016747.3	hsa-miR-149-3p	LAMC1
AC016747.3	hsa-miR-149-3p	DYRK1A
AC016747.3	hsa-miR-149-3p	TOP1
AC016747.3	hsa-miR-149-3p	SLC6A7
AC016747.3	hsa-miR-149-3p	SERPINE1
AC016747.3	hsa-miR-149-3p	VSNL1
AC016747.3	hsa-miR-149-3p	RAB7A
AC016747.3	hsa-miR-149-3p	TTL
AC016747.3	hsa-miR-149-3p	APBB1
AC016747.3	hsa-miR-149-3p	GDF11
AC016747.3	hsa-miR-149-3p	PNMA2
AC016747.3	hsa-miR-149-3p	PHB2
AC016747.3	hsa-miR-149-3p	TGM2
AC016747.3	hsa-miR-149-3p	MBP
AC016747.3	hsa-miR-149-3p	GPAT4
AC016747.3	hsa-miR-149-3p	TCF20
AC016747.3	hsa-miR-149-3p	LEPROTL1
AC016747.3	hsa-miR-149-3p	TXN2
AC016747.3	hsa-miR-149-3p	HCFC1
AC016747.3	hsa-miR-149-3p	MARK2
AC016747.3	hsa-miR-149-3p	SEC24C
AC016747.3	hsa-miR-149-3p	B4GALT6
AC016747.3	hsa-miR-149-3p	RABEPK
AC016747.3	hsa-miR-149-3p	WEE1
AC016747.3	hsa-miR-149-3p	MBNL3
AC016747.3	hsa-miR-149-3p	PSAP
AC016747.3	hsa-miR-149-3p	TRPV2
AC016747.3	hsa-miR-149-3p	UBE2N
AC016747.3	hsa-miR-149-3p	SMC1A
AC016747.3	hsa-miR-149-3p	NDRG2
AC016747.3	hsa-miR-149-3p	CEP20
AC016747.3	hsa-miR-149-3p	DHX30
AC016747.3	hsa-miR-149-3p	FRMD4A
AC016747.3	hsa-miR-149-3p	EGLN3
AC016747.3	hsa-miR-149-3p	ALB
AC016747.3	hsa-miR-149-3p	SDC1
AC016747.3	hsa-miR-149-3p	CFL1
AC016747.3	hsa-miR-149-3p	FAM98B
AC016747.3	hsa-miR-149-3p	ADIPOR1
AC016747.3	hsa-miR-149-3p	PFN2
AC016747.3	hsa-miR-149-3p	TRAP1
AC016747.3	hsa-miR-149-3p	LIG3
AC016747.3	hsa-miR-149-3p	OMG
AC016747.3	hsa-miR-149-3p	SHC1
AC016747.3	hsa-miR-149-3p	SRSF1
AC016747.3	hsa-miR-149-3p	TNPO3
AC016747.3	hsa-miR-149-3p	FOSB
AC016747.3	hsa-miR-149-3p	RAB11FIP5
AC016747.3	hsa-miR-149-3p	IDH1
AC016747.3	hsa-miR-149-3p	PEA15
AC016747.3	hsa-miR-149-3p	WNK1
AC016747.3	hsa-miR-149-3p	DVL2
AC016747.3	hsa-miR-149-3p	LRRFIP1
AC016747.3	hsa-miR-149-3p	CD40LG
AC016747.3	hsa-miR-149-3p	TRIP12
AC016747.3	hsa-miR-149-3p	G6PC3
AC016747.3	hsa-miR-149-3p	ATAD3A
AC016747.3	hsa-miR-149-3p	ATP5F1A
AC016747.3	hsa-miR-149-3p	RGS12
AC016747.3	hsa-miR-149-3p	HNRNPU
AC016747.3	hsa-miR-149-3p	OGA
AC016747.3	hsa-miR-149-3p	GLP2R
AC016747.3	hsa-miR-149-3p	CD164
AC016747.3	hsa-miR-149-3p	MRPS11
AC016747.3	hsa-miR-149-3p	CDC23
AC016747.3	hsa-miR-149-3p	SAR1A
AC016747.3	hsa-miR-149-3p	PPM1K
AC016747.3	hsa-miR-149-3p	POLR3H
AC016747.3	hsa-miR-149-3p	CDK16
AC016747.3	hsa-miR-149-3p	MSTO1
AC016747.3	hsa-miR-149-3p	CYFIP2
AC016747.3	hsa-miR-149-3p	TSPAN33
AC016747.3	hsa-miR-149-3p	PAFAH1B1
AC016747.3	hsa-miR-149-3p	ITPRID2
AC016747.3	hsa-miR-149-3p	TP53
AC016747.3	hsa-miR-149-3p	FLNC
AC016747.3	hsa-miR-149-3p	GNAS
AC016747.3	hsa-miR-149-3p	GAPDH
AC016747.3	hsa-miR-149-3p	POLR3D
AC016747.3	hsa-miR-149-3p	TPM1
AC016747.3	hsa-miR-149-3p	FRS2
AC016747.3	hsa-miR-149-3p	FOS
AC016747.3	hsa-miR-149-3p	RNF111
AC016747.3	hsa-miR-149-3p	CENPO
AC016747.3	hsa-miR-149-3p	IGF2BP1
AC016747.3	hsa-miR-149-3p	KIF22
AC016747.3	hsa-miR-149-3p	COP1
AC016747.3	hsa-miR-149-3p	PAQR4
AC016747.3	hsa-miR-149-3p	SNRPD2
AC016747.3	hsa-miR-149-3p	LIMK1
AC016747.3	hsa-miR-149-3p	ABLIM3
AC016747.3	hsa-miR-149-3p	MICAL1
AC016747.3	hsa-miR-149-3p	C11orf71
AC016747.3	hsa-miR-149-3p	GABARAPL1
AC016747.3	hsa-miR-149-3p	PLSCR3
AC016747.3	hsa-miR-149-3p	RAN
AC016747.3	hsa-miR-149-3p	ILF3
AC016747.3	hsa-miR-149-3p	ANGEL1
AC016747.3	hsa-miR-149-3p	ZNF3
AC016747.3	hsa-miR-149-3p	SV2A
AC016747.3	hsa-miR-149-3p	ARRB2
AC016747.3	hsa-miR-149-3p	BTRC
AC016747.3	hsa-miR-149-3p	MOBP
AC016747.3	hsa-miR-149-3p	BZW1
AC016747.3	hsa-miR-149-3p	CNTROB
AC016747.3	hsa-miR-149-3p	SSR2
AC016747.3	hsa-miR-149-3p	CHD1L
AC016747.3	hsa-miR-149-3p	SLC2A1
AC016747.3	hsa-miR-149-3p	FAM234B
AC016747.3	hsa-miR-149-3p	ZNF276
AC016747.3	hsa-miR-149-3p	NFIX
AC016747.3	hsa-miR-149-3p	NISCH
AC016747.3	hsa-miR-149-3p	C1orf216
AC016747.3	hsa-miR-149-3p	TMEM132B
AC016747.3	hsa-miR-149-3p	TMEM184B
AC016747.3	hsa-miR-149-3p	TMEM59
AC016747.3	hsa-miR-149-3p	AHDC1
AC016747.3	hsa-miR-149-3p	RBM7
AC016747.3	hsa-miR-149-3p	HSD17B13
AC016747.3	hsa-miR-149-3p	NPM1
AC016747.3	hsa-miR-149-3p	BAX
AC016747.3	hsa-miR-149-3p	PYM1
AC016747.3	hsa-miR-149-3p	SH3BGRL3
AC016747.3	hsa-miR-149-3p	ATM
AC016747.3	hsa-miR-149-3p	DDX3X
AC016747.3	hsa-miR-149-3p	GIPC1
AC016747.3	hsa-miR-149-3p	SRPRA
AC016747.3	hsa-miR-149-3p	MBTD1
AC016747.3	hsa-miR-149-3p	TACC3
AC016747.3	hsa-miR-149-3p	ATP5MC2
AC016747.3	hsa-miR-149-3p	FKRP
AC016747.3	hsa-miR-149-3p	CARMIL1
AC016747.3	hsa-miR-149-3p	CSTB
AC016747.3	hsa-miR-149-3p	SCYL3
AC016747.3	hsa-miR-149-3p	AIF1L
AC016747.3	hsa-miR-149-3p	SLC12A4
AC016747.3	hsa-miR-149-3p	MLX
AC016747.3	hsa-miR-149-3p	DCTN5
AC016747.3	hsa-miR-149-3p	DNPEP
AC016747.3	hsa-miR-149-3p	ALDOA
AC016747.3	hsa-miR-149-3p	IGFBP5
AC016747.3	hsa-miR-149-3p	USP15
AC016747.3	hsa-miR-149-3p	LARS1
AC016747.3	hsa-miR-149-3p	ARHGDIA
AC016747.3	hsa-miR-149-3p	FDFT1
AC016747.3	hsa-miR-149-3p	TRAPPC3
AC016747.3	hsa-miR-149-3p	PPP6C
AC016747.3	hsa-miR-149-3p	APP
AC016747.3	hsa-miR-149-3p	DPP10
AC016747.3	hsa-miR-149-3p	SIGIRR
AC016747.3	hsa-miR-149-3p	NUP98
AC016747.3	hsa-miR-149-3p	LPL
AC016747.3	hsa-miR-149-3p	UBLCP1
AC016747.3	hsa-miR-149-3p	ZNF346
AC016747.3	hsa-miR-149-3p	DBP
AC016747.3	hsa-miR-149-3p	DDT
AC016747.3	hsa-miR-149-3p	ELP4
AC016747.3	hsa-miR-149-3p	CTLA4
AC016747.3	hsa-miR-149-3p	ERCC6
AC016747.3	hsa-miR-149-3p	SMARCD1
AC016747.3	hsa-miR-149-3p	EIF2AK1
AC016747.3	hsa-miR-149-3p	SERPINA1
GUSBP11	hsa-miR-149-3p	FOXC1
GUSBP11	hsa-miR-149-3p	BIN3
GUSBP11	hsa-miR-149-3p	GLS
GUSBP11	hsa-miR-149-3p	DESI1
GUSBP11	hsa-miR-149-3p	CDH11
GUSBP11	hsa-miR-149-3p	MAD1L1
GUSBP11	hsa-miR-149-3p	ADAR
GUSBP11	hsa-miR-149-3p	KLF10
GUSBP11	hsa-miR-149-3p	TEAD2
GUSBP11	hsa-miR-149-3p	NSD1
GUSBP11	hsa-miR-149-3p	VAV3
GUSBP11	hsa-miR-149-3p	NCAM1
GUSBP11	hsa-miR-149-3p	CAV2
GUSBP11	hsa-miR-149-3p	PPP2CA
GUSBP11	hsa-miR-149-3p	ZNHIT6
GUSBP11	hsa-miR-149-3p	SHMT2
GUSBP11	hsa-miR-149-3p	PQBP1
GUSBP11	hsa-miR-149-3p	GPD2
GUSBP11	hsa-miR-149-3p	C1orf162
GUSBP11	hsa-miR-149-3p	EP300
GUSBP11	hsa-miR-149-3p	CDK4
GUSBP11	hsa-miR-149-3p	AP1S1
GUSBP11	hsa-miR-149-3p	MAPKBP1
GUSBP11	hsa-miR-149-3p	MID1
GUSBP11	hsa-miR-149-3p	SLC29A1
GUSBP11	hsa-miR-149-3p	JARID2
GUSBP11	hsa-miR-149-3p	KANSL1
GUSBP11	hsa-miR-149-3p	PABPC3
GUSBP11	hsa-miR-149-3p	PCGF3
GUSBP11	hsa-miR-149-3p	CZIB
GUSBP11	hsa-miR-149-3p	ITGA5
GUSBP11	hsa-miR-149-3p	ZNF621
GUSBP11	hsa-miR-149-3p	RNF2
GUSBP11	hsa-miR-149-3p	KCTD2
GUSBP11	hsa-miR-149-3p	DNAJB9
GUSBP11	hsa-miR-149-3p	YBX1
GUSBP11	hsa-miR-149-3p	DCAKD
GUSBP11	hsa-miR-149-3p	NUP214
GUSBP11	hsa-miR-149-3p	PDLIM1
GUSBP11	hsa-miR-149-3p	SYP
GUSBP11	hsa-miR-149-3p	KPNA6
GUSBP11	hsa-miR-149-3p	THY1
GUSBP11	hsa-miR-149-3p	RBMS1
GUSBP11	hsa-miR-149-3p	STX2
GUSBP11	hsa-miR-149-3p	NECAP2
GUSBP11	hsa-miR-149-3p	KDM8
GUSBP11	hsa-miR-149-3p	FMO5
GUSBP11	hsa-miR-149-3p	USF1
GUSBP11	hsa-miR-149-3p	BRD2
GUSBP11	hsa-miR-149-3p	CCAR2
GUSBP11	hsa-miR-149-3p	HS6ST2
GUSBP11	hsa-miR-149-3p	DHCR24
GUSBP11	hsa-miR-149-3p	EEF1D
GUSBP11	hsa-miR-149-3p	ATL2
GUSBP11	hsa-miR-149-3p	SLC25A42
GUSBP11	hsa-miR-149-3p	EIF5A
GUSBP11	hsa-miR-149-3p	ARL4D
GUSBP11	hsa-miR-149-3p	DPY19L1
GUSBP11	hsa-miR-149-3p	DNMT1
GUSBP11	hsa-miR-149-3p	SLC8A1
GUSBP11	hsa-miR-149-3p	HMGCR
GUSBP11	hsa-miR-149-3p	DDX23
CYP51A1-AS1	hsa-miR-149-3p	MARCKSL1
CYP51A1-AS1	hsa-miR-149-3p	CNTN2
CYP51A1-AS1	hsa-miR-149-3p	RNASEH1
CYP51A1-AS1	hsa-miR-149-3p	NCOR2
CYP51A1-AS1	hsa-miR-149-3p	LRIG1
CYP51A1-AS1	hsa-miR-149-3p	YWHAE
CYP51A1-AS1	hsa-miR-149-3p	DDTL
CYP51A1-AS1	hsa-miR-149-3p	TMEM41A
CYP51A1-AS1	hsa-miR-149-3p	CRY2
CYP51A1-AS1	hsa-miR-149-3p	RPLP0
CYP51A1-AS1	hsa-miR-149-3p	MRNIP
CYP51A1-AS1	hsa-miR-149-3p	PSMD1
CYP51A1-AS1	hsa-miR-149-3p	ZNF131
CYP51A1-AS1	hsa-miR-149-3p	CDKN1A
CYP51A1-AS1	hsa-miR-149-3p	NRP2
CYP51A1-AS1	hsa-miR-149-3p	RRP1
CYP51A1-AS1	hsa-miR-149-3p	DDX6
CYP51A1-AS1	hsa-miR-149-3p	IL11RA
CYP51A1-AS1	hsa-miR-149-3p	IFT20
CYP51A1-AS1	hsa-miR-149-3p	LENG8
CYP51A1-AS1	hsa-miR-149-3p	FKBP1A
CYP51A1-AS1	hsa-miR-149-3p	TRIM44
CYP51A1-AS1	hsa-miR-149-3p	YARS2
CYP51A1-AS1	hsa-miR-149-3p	E2F3
CYP51A1-AS1	hsa-miR-149-3p	LDB3
CYP51A1-AS1	hsa-miR-149-3p	CLSTN2
CYP51A1-AS1	hsa-miR-149-3p	TSC1
CYP51A1-AS1	hsa-miR-149-3p	PSKH1
CYP51A1-AS1	hsa-miR-149-3p	CNP
CYP51A1-AS1	hsa-miR-149-3p	HPS3
CYP51A1-AS1	hsa-miR-149-3p	PLPBP
CYP51A1-AS1	hsa-miR-149-3p	AASDHPPT
CYP51A1-AS1	hsa-miR-149-3p	KLHDC3
CYP51A1-AS1	hsa-miR-149-3p	PIGB
CYP51A1-AS1	hsa-miR-149-3p	KHSRP
CYP51A1-AS1	hsa-miR-149-3p	RTN3
CYP51A1-AS1	hsa-miR-149-3p	PFN1
CYP51A1-AS1	hsa-miR-149-3p	C21orf58
CYP51A1-AS1	hsa-miR-149-3p	FZD5
CYP51A1-AS1	hsa-miR-149-3p	TMEM135
CYP51A1-AS1	hsa-miR-149-3p	BCL2L2
CYP51A1-AS1	hsa-miR-149-3p	DDAH1
CYP51A1-AS1	hsa-miR-149-3p	NRBP1
CYP51A1-AS1	hsa-miR-149-3p	WSB1
CYP51A1-AS1	hsa-miR-149-3p	PPP6R2
CYP51A1-AS1	hsa-miR-149-3p	NOC2L
CYP51A1-AS1	hsa-miR-149-3p	STX6
CYP51A1-AS1	hsa-miR-149-3p	ATP6V0B
CYP51A1-AS1	hsa-miR-149-3p	M6PR
CYP51A1-AS1	hsa-miR-149-3p	BBC3
CYP51A1-AS1	hsa-miR-149-3p	PANK3
CYP51A1-AS1	hsa-miR-16-2-3p	RDX
CYP51A1-AS1	hsa-miR-16-2-3p	HDAC9
CYP51A1-AS1	hsa-miR-16-2-3p	C11orf87
CYP51A1-AS1	hsa-miR-16-2-3p	HYOU1
CYP51A1-AS1	hsa-miR-16-2-3p	VMA21
CYP51A1-AS1	hsa-miR-16-2-3p	MON2
CYP51A1-AS1	hsa-miR-16-2-3p	MAP7
CYP51A1-AS1	hsa-miR-16-2-3p	CELF1
CYP51A1-AS1	hsa-miR-16-2-3p	CAPRIN1
CYP51A1-AS1	hsa-miR-16-2-3p	NGDN
CYP51A1-AS1	hsa-miR-16-2-3p	SYPL1
CYP51A1-AS1	hsa-miR-16-2-3p	MAPRE2
CYP51A1-AS1	hsa-miR-16-2-3p	ADAMTS9
CYP51A1-AS1	hsa-miR-16-2-3p	PUM1
CYP51A1-AS1	hsa-miR-16-2-3p	RAB1A
CYP51A1-AS1	hsa-miR-16-2-3p	CLASP2
CYP51A1-AS1	hsa-miR-16-2-3p	EDEM3
CYP51A1-AS1	hsa-miR-16-2-3p	PAFAH1B2
CYP51A1-AS1	hsa-miR-16-2-3p	SUGT1
CYP51A1-AS1	hsa-miR-16-2-3p	CPEB2
CYP51A1-AS1	hsa-miR-16-2-3p	BCOR
CYP51A1-AS1	hsa-miR-16-2-3p	TAF5L
CYP51A1-AS1	hsa-miR-16-2-3p	ATL2
CYP51A1-AS1	hsa-miR-16-2-3p	PRRT3
CYP51A1-AS1	hsa-miR-16-2-3p	SARAF
CYP51A1-AS1	hsa-miR-16-2-3p	ARPP21
CYP51A1-AS1	hsa-miR-16-2-3p	HACE1
CYP51A1-AS1	hsa-miR-16-2-3p	LUC7L3
CYP51A1-AS1	hsa-miR-16-2-3p	NECAB1
CYP51A1-AS1	hsa-miR-16-2-3p	SERINC1
CYP51A1-AS1	hsa-miR-16-2-3p	AMOT
CYP51A1-AS1	hsa-miR-16-2-3p	SHTN1
CYP51A1-AS1	hsa-miR-16-2-3p	ETS1
CYP51A1-AS1	hsa-miR-16-2-3p	CELF2
CYP51A1-AS1	hsa-miR-16-2-3p	GCLC
CYP51A1-AS1	hsa-miR-16-2-3p	TBPL1
CYP51A1-AS1	hsa-miR-16-2-3p	TMED5
CYP51A1-AS1	hsa-miR-16-2-3p	SUPT16H
CYP51A1-AS1	hsa-miR-16-2-3p	LAMP2
CYP51A1-AS1	hsa-miR-16-2-3p	RSBN1
CYP51A1-AS1	hsa-miR-16-2-3p	FKBP9
CYP51A1-AS1	hsa-miR-16-2-3p	RALGAPA1
CYP51A1-AS1	hsa-miR-16-2-3p	NEGR1
CYP51A1-AS1	hsa-miR-16-2-3p	CLINT1
CYP51A1-AS1	hsa-miR-16-2-3p	SPART
CYP51A1-AS1	hsa-miR-16-2-3p	CYRIB
CYP51A1-AS1	hsa-miR-16-2-3p	RUFY3
CYP51A1-AS1	hsa-miR-16-2-3p	REV3L
CYP51A1-AS1	hsa-miR-16-2-3p	PCF11
CYP51A1-AS1	hsa-miR-16-2-3p	MOCS2
CYP51A1-AS1	hsa-miR-16-2-3p	PPP1R12A
CYP51A1-AS1	hsa-miR-16-2-3p	HMBOX1
CYP51A1-AS1	hsa-miR-16-2-3p	SMC3
CYP51A1-AS1	hsa-miR-16-2-3p	CNTNAP4
CYP51A1-AS1	hsa-miR-16-2-3p	RAD23B
CYP51A1-AS1	hsa-miR-16-2-3p	ZNF146
CYP51A1-AS1	hsa-miR-16-2-3p	PALM2AKAP2
CYP51A1-AS1	hsa-miR-16-2-3p	SON
CYP51A1-AS1	hsa-miR-16-2-3p	PLCB1
CYP51A1-AS1	hsa-miR-16-2-3p	TSPAN3
CYP51A1-AS1	hsa-miR-16-2-3p	SPOPL
CYP51A1-AS1	hsa-miR-16-2-3p	TES
CYP51A1-AS1	hsa-miR-195-3p	HIGD1A
CYP51A1-AS1	hsa-miR-195-3p	RAB6A
CYP51A1-AS1	hsa-miR-195-3p	FAM160A1
CYP51A1-AS1	hsa-miR-195-3p	ANK3
CYP51A1-AS1	hsa-miR-195-3p	NISCH
CYP51A1-AS1	hsa-miR-195-3p	CASC3
CYP51A1-AS1	hsa-miR-195-3p	TBL1XR1
CYP51A1-AS1	hsa-miR-195-3p	HIPK2
CYP51A1-AS1	hsa-miR-195-3p	PNMA2
CYP51A1-AS1	hsa-miR-195-3p	MAPRE1
CYP51A1-AS1	hsa-miR-195-3p	FRS2
CYP51A1-AS1	hsa-miR-195-3p	EIF5A
CYP51A1-AS1	hsa-miR-195-3p	HAUS3
CYP51A1-AS1	hsa-miR-195-3p	COPG2
CYP51A1-AS1	hsa-miR-195-3p	GABRA1
CYP51A1-AS1	hsa-miR-195-3p	FBXW7
CYP51A1-AS1	hsa-miR-195-3p	RIC1
CYP51A1-AS1	hsa-miR-195-3p	HIPK3
CYP51A1-AS1	hsa-miR-195-3p	HOXA10
CYP51A1-AS1	hsa-miR-195-3p	NCS1
CYP51A1-AS1	hsa-miR-195-3p	RAB5B
CYP51A1-AS1	hsa-miR-195-3p	CD2AP
CYP51A1-AS1	hsa-miR-195-3p	IFNG
CYP51A1-AS1	hsa-miR-195-3p	RAB3B
CYP51A1-AS1	hsa-miR-195-3p	RNF111
CYP51A1-AS1	hsa-miR-195-3p	STYX
CYP51A1-AS1	hsa-miR-195-3p	PTPN4
CYP51A1-AS1	hsa-miR-195-3p	ATP6V1C2
CYP51A1-AS1	hsa-miR-195-3p	CMPK1
CYP51A1-AS1	hsa-miR-195-3p	SUB1
CYP51A1-AS1	hsa-miR-195-3p	RNF144A
CYP51A1-AS1	hsa-miR-195-3p	DSG2
CYP51A1-AS1	hsa-miR-195-3p	RAPGEF2
CYP51A1-AS1	hsa-miR-195-3p	NUP98
CYP51A1-AS1	hsa-miR-195-3p	HMGB2
CYP51A1-AS1	hsa-miR-195-3p	CISD2
CYP51A1-AS1	hsa-miR-195-3p	SHTN1
CYP51A1-AS1	hsa-miR-195-3p	CCDC117
CYP51A1-AS1	hsa-miR-195-3p	PLXNA4
CYP51A1-AS1	hsa-miR-195-3p	AGL
CYP51A1-AS1	hsa-miR-195-3p	ZBTB20
CYP51A1-AS1	hsa-miR-195-3p	ZNF507
CYP51A1-AS1	hsa-miR-195-3p	CBX5
CYP51A1-AS1	hsa-miR-195-3p	PTPRM
CYP51A1-AS1	hsa-miR-195-3p	REV3L
CYP51A1-AS1	hsa-miR-195-3p	RETREG2
CYP51A1-AS1	hsa-miR-195-3p	ST18
CYP51A1-AS1	hsa-miR-195-3p	SLC12A2
CYP51A1-AS1	hsa-miR-195-3p	ANP32E
CYP51A1-AS1	hsa-miR-195-3p	MFN1
CYP51A1-AS1	hsa-miR-195-3p	TRANK1
CYP51A1-AS1	hsa-miR-195-3p	CBX2
CYP51A1-AS1	hsa-miR-195-3p	PCMT1
CYP51A1-AS1	hsa-miR-195-3p	TPST1
CYP51A1-AS1	hsa-miR-195-3p	CUL2
CYP51A1-AS1	hsa-miR-195-3p	COPS7A
CYP51A1-AS1	hsa-miR-195-3p	SEH1L
CYP51A1-AS1	hsa-miR-195-3p	PLEKHA5
CYP51A1-AS1	hsa-miR-195-3p	ABI2
CYP51A1-AS1	hsa-miR-195-3p	CCNYL1
CYP51A1-AS1	hsa-miR-195-3p	CALM3
CYP51A1-AS1	hsa-miR-195-3p	ATP8A2
CYP51A1-AS1	hsa-miR-195-3p	TOMM22
CYP51A1-AS1	hsa-miR-195-3p	VLDLR
CYP51A1-AS1	hsa-miR-195-3p	PCDH19
CYP51A1-AS1	hsa-miR-195-3p	DECR1
CYP51A1-AS1	hsa-miR-195-3p	C3orf35
CYP51A1-AS1	hsa-miR-195-3p	DNAJA4
CYP51A1-AS1	hsa-miR-195-3p	ATP2A2
CYP51A1-AS1	hsa-miR-195-3p	MBNL1
CYP51A1-AS1	hsa-miR-195-3p	PAIP2
CYP51A1-AS1	hsa-miR-195-3p	CYB561
CYP51A1-AS1	hsa-miR-195-3p	SLC39A9
CYP51A1-AS1	hsa-miR-195-3p	SNCG
CYP51A1-AS1	hsa-miR-195-3p	RBM6
CYP51A1-AS1	hsa-miR-195-3p	ARHGAP5
CYP51A1-AS1	hsa-miR-195-3p	CHD1
CYP51A1-AS1	hsa-miR-195-3p	BCL6
CYP51A1-AS1	hsa-miR-195-3p	GRAMD2B
CYP51A1-AS1	hsa-miR-195-3p	UQCRFS1
CYP51A1-AS1	hsa-miR-195-3p	ZNF638
CYP51A1-AS1	hsa-miR-195-3p	COPS7B
CYP51A1-AS1	hsa-miR-195-3p	DTNA
CYP51A1-AS1	hsa-miR-195-3p	CLASP1
CYP51A1-AS1	hsa-miR-195-3p	ADRB2
CYP51A1-AS1	hsa-miR-195-3p	TRIM59
CYP51A1-AS1	hsa-miR-195-3p	RBM27
CYP51A1-AS1	hsa-miR-195-3p	DMTF1
CYP51A1-AS1	hsa-miR-195-3p	RAP2C
CYP51A1-AS1	hsa-miR-195-3p	MOB3B
CYP51A1-AS1	hsa-miR-195-3p	WDFY3
CYP51A1-AS1	hsa-miR-195-3p	ZC3H11A
CYP51A1-AS1	hsa-miR-195-3p	ANXA11
CYP51A1-AS1	hsa-miR-195-3p	WEE1
CYP51A1-AS1	hsa-miR-195-3p	RCAN1
CYP51A1-AS1	hsa-miR-195-3p	FAM189B
CYP51A1-AS1	hsa-miR-195-3p	SIPA1L2
CYP51A1-AS1	hsa-miR-195-3p	GGA3
CYP51A1-AS1	hsa-miR-195-3p	CADM1
CYP51A1-AS1	hsa-miR-195-3p	PRKCI
CYP51A1-AS1	hsa-miR-195-3p	ERBIN
CYP51A1-AS1	hsa-miR-195-3p	VPS50
CYP51A1-AS1	hsa-miR-195-3p	TEAD1
CYP51A1-AS1	hsa-miR-195-3p	ZCCHC2
CYP51A1-AS1	hsa-miR-195-3p	CNN3
CYP51A1-AS1	hsa-miR-195-3p	RUSC1
CYP51A1-AS1	hsa-miR-195-3p	ZNF449
CYP51A1-AS1	hsa-miR-195-3p	HSPA8
CYP51A1-AS1	hsa-miR-195-3p	NCL
CYP51A1-AS1	hsa-miR-195-3p	CCDC82
CYP51A1-AS1	hsa-miR-195-3p	PRDM2
CYP51A1-AS1	hsa-miR-195-3p	NUFIP2
CYP51A1-AS1	hsa-miR-195-3p	RPP25
CYP51A1-AS1	hsa-miR-195-3p	IQCK
CYP51A1-AS1	hsa-miR-195-3p	RAB6B
CYP51A1-AS1	hsa-miR-195-3p	DIAPH2
CYP51A1-AS1	hsa-miR-195-3p	LRRTM3
CYP51A1-AS1	hsa-miR-195-3p	RBM15
CYP51A1-AS1	hsa-miR-195-3p	PCF11
CYP51A1-AS1	hsa-miR-195-3p	ACSL3
CYP51A1-AS1	hsa-miR-195-3p	CORO1C
CYP51A1-AS1	hsa-miR-195-3p	ANKRD12
CYP51A1-AS1	hsa-miR-195-3p	AKAP11
CYP51A1-AS1	hsa-miR-195-3p	SAE1
CYP51A1-AS1	hsa-miR-195-3p	ZSWIM6
CYP51A1-AS1	hsa-miR-195-3p	SELENOI
CYP51A1-AS1	hsa-miR-195-3p	FBXO21
CYP51A1-AS1	hsa-miR-195-3p	ELK4
CYP51A1-AS1	hsa-miR-195-3p	RTN3
CYP51A1-AS1	hsa-miR-195-3p	FGF1
CYP51A1-AS1	hsa-miR-195-3p	LIMK2
CYP51A1-AS1	hsa-miR-195-3p	PPT1
CYP51A1-AS1	hsa-miR-195-3p	MYRIP
CYP51A1-AS1	hsa-miR-195-3p	WSB1
CYP51A1-AS1	hsa-miR-195-3p	RANBP6
CYP51A1-AS1	hsa-miR-195-3p	HYOU1
CYP51A1-AS1	hsa-miR-195-3p	PPM1K
CYP51A1-AS1	hsa-miR-195-3p	TOP2A
CYP51A1-AS1	hsa-miR-195-3p	ZBTB37
CYP51A1-AS1	hsa-miR-195-3p	TSC22D3
CYP51A1-AS1	hsa-miR-195-3p	NBN
CYP51A1-AS1	hsa-miR-195-3p	SRPK1
CYP51A1-AS1	hsa-miR-195-3p	RUNX2
CYP51A1-AS1	hsa-miR-195-3p	PEG10
CYP51A1-AS1	hsa-miR-195-3p	SFPQ
CYP51A1-AS1	hsa-miR-195-3p	TAF5L
CYP51A1-AS1	hsa-miR-195-3p	FGF9
CYP51A1-AS1	hsa-miR-195-3p	EIF2B2
CYP51A1-AS1	hsa-miR-195-3p	BTBD1
CYP51A1-AS1	hsa-miR-195-3p	TOMM34
CYP51A1-AS1	hsa-miR-195-3p	CLINT1
CYP51A1-AS1	hsa-miR-195-3p	DYRK2
CYP51A1-AS1	hsa-miR-195-3p	FEM1B
CYP51A1-AS1	hsa-miR-195-3p	GLYR1
CYP51A1-AS1	hsa-miR-195-3p	MED21
CYP51A1-AS1	hsa-miR-195-3p	TLE4
CYP51A1-AS1	hsa-miR-195-3p	TERF2
CYP51A1-AS1	hsa-miR-195-3p	ABL2
CYP51A1-AS1	hsa-miR-195-3p	CCND2
CYP51A1-AS1	hsa-miR-195-3p	CRISPLD1
CYP51A1-AS1	hsa-miR-195-3p	CFLAR
CYP51A1-AS1	hsa-miR-195-3p	ZDHHC17
CYP51A1-AS1	hsa-miR-195-3p	FAM107B
CYP51A1-AS1	hsa-miR-195-3p	DESI1
CYP51A1-AS1	hsa-miR-195-3p	ADA2
CYP51A1-AS1	hsa-miR-195-3p	POU2F1
CYP51A1-AS1	hsa-miR-195-3p	CAB39
CYP51A1-AS1	hsa-miR-195-3p	NEGR1
CYP51A1-AS1	hsa-miR-195-3p	EPB41L2
CYP51A1-AS1	hsa-miR-195-3p	KMT2A
CYP51A1-AS1	hsa-miR-195-3p	LURAP1L
CYP51A1-AS1	hsa-miR-195-3p	MYLIP
CYP51A1-AS1	hsa-miR-195-3p	PDE10A
CYP51A1-AS1	hsa-miR-195-3p	SEC62
CYP51A1-AS1	hsa-miR-195-3p	FAM171B
CYP51A1-AS1	hsa-miR-195-3p	VAMP3
CYP51A1-AS1	hsa-miR-195-3p	CAPN12
CYP51A1-AS1	hsa-miR-195-3p	GOLT1B
CYP51A1-AS1	hsa-miR-195-3p	GCLC
CYP51A1-AS1	hsa-miR-195-3p	VAMP2
CYP51A1-AS1	hsa-miR-195-3p	ERGIC2
CYP51A1-AS1	hsa-miR-195-3p	TBCEL
CYP51A1-AS1	hsa-miR-195-3p	ECHDC1
CYP51A1-AS1	hsa-miR-195-3p	AP1S3
CYP51A1-AS1	hsa-miR-195-3p	SESN1
CYP51A1-AS1	hsa-miR-195-3p	HNRNPF
CYP51A1-AS1	hsa-miR-195-3p	KLC2
CYP51A1-AS1	hsa-miR-195-3p	MFN2
CYP51A1-AS1	hsa-miR-195-3p	KHDC4
CYP51A1-AS1	hsa-miR-195-3p	AEBP2
CYP51A1-AS1	hsa-miR-195-3p	DDX17
CYP51A1-AS1	hsa-miR-195-3p	ENPP2
CYP51A1-AS1	hsa-miR-195-3p	DDX60L
CYP51A1-AS1	hsa-miR-195-3p	OGT
CYP51A1-AS1	hsa-miR-195-3p	LAMC1
CYP51A1-AS1	hsa-miR-195-3p	BCL7A
CYP51A1-AS1	hsa-miR-195-3p	ZBTB34
CYP51A1-AS1	hsa-miR-195-3p	AGK
CYP51A1-AS1	hsa-miR-195-3p	RPS6KA3
CYP51A1-AS1	hsa-miR-195-3p	PPP6C
CYP51A1-AS1	hsa-miR-195-3p	FAM114A1
CYP51A1-AS1	hsa-miR-195-3p	SUMO3
CYP51A1-AS1	hsa-miR-195-3p	IKBKB
CYP51A1-AS1	hsa-miR-195-3p	TRABD2B
CYP51A1-AS1	hsa-miR-195-3p	MATR3
CYP51A1-AS1	hsa-miR-195-3p	CDC42
CYP51A1-AS1	hsa-miR-195-3p	MTRR
CYP51A1-AS1	hsa-miR-195-3p	PHF19
CYP51A1-AS1	hsa-miR-195-3p	ARL2
CYP51A1-AS1	hsa-miR-195-3p	SAFB
CYP51A1-AS1	hsa-miR-195-3p	PICALM
CYP51A1-AS1	hsa-miR-195-3p	ISLR
CYP51A1-AS1	hsa-miR-195-3p	RNPS1
CYP51A1-AS1	hsa-miR-195-3p	PIM3
CYP51A1-AS1	hsa-miR-195-3p	ERAP2
CYP51A1-AS1	hsa-miR-195-3p	RNF213
CYP51A1-AS1	hsa-miR-195-3p	LANCL1
CYP51A1-AS1	hsa-miR-195-3p	SARAF
CYP51A1-AS1	hsa-miR-195-3p	TNRC6C
CYP51A1-AS1	hsa-miR-195-3p	CLTC
CYP51A1-AS1	hsa-miR-195-3p	GPRIN3
CYP51A1-AS1	hsa-miR-195-3p	FAM91A1
CYP51A1-AS1	hsa-miR-195-3p	IGSF11
CYP51A1-AS1	hsa-miR-195-3p	DYNC1LI2
CYP51A1-AS1	hsa-miR-195-3p	TMTC4
CYP51A1-AS1	hsa-miR-195-3p	DLC1
CYP51A1-AS1	hsa-miR-195-3p	WDR82
CYP51A1-AS1	hsa-miR-195-3p	CELF1
CYP51A1-AS1	hsa-miR-195-3p	AHI1
CYP51A1-AS1	hsa-miR-195-3p	BEX1
CYP51A1-AS1	hsa-miR-195-3p	ZBTB10
CYP51A1-AS1	hsa-miR-195-3p	WDR35
CYP51A1-AS1	hsa-miR-195-3p	MOCS2
CYP51A1-AS1	hsa-miR-195-3p	DDX5
CYP51A1-AS1	hsa-miR-195-3p	WASHC5
CYP51A1-AS1	hsa-miR-195-3p	SYPL1
CYP51A1-AS1	hsa-miR-195-3p	VTA1
CYP51A1-AS1	hsa-miR-195-3p	ARHGAP12
CYP51A1-AS1	hsa-miR-195-3p	PDCD4
CYP51A1-AS1	hsa-miR-195-3p	MYO6
CYP51A1-AS1	hsa-miR-195-3p	ETS1
CYP51A1-AS1	hsa-miR-195-3p	RSBN1
CYP51A1-AS1	hsa-miR-195-3p	RALGAPA1
CYP51A1-AS1	hsa-miR-195-3p	PRDX3
CYP51A1-AS1	hsa-miR-195-3p	TJP1
CYP51A1-AS1	hsa-miR-195-3p	B4GALT1
CYP51A1-AS1	hsa-miR-195-3p	LAMP2
CYP51A1-AS1	hsa-miR-195-3p	KLF3
CYP51A1-AS1	hsa-miR-195-3p	TRPM7
CYP51A1-AS1	hsa-miR-195-3p	ZYX
CYP51A1-AS1	hsa-miR-195-3p	PDLIM5
CYP51A1-AS1	hsa-miR-195-3p	CD47
CYP51A1-AS1	hsa-miR-195-3p	ZNF254
CYP51A1-AS1	hsa-miR-195-3p	UBTD2
CYP51A1-AS1	hsa-miR-195-3p	CAPZA2
CYP51A1-AS1	hsa-miR-195-3p	JOSD1
CYP51A1-AS1	hsa-miR-195-3p	ARMCX3
CYP51A1-AS1	hsa-miR-195-3p	PGM2L1
CYP51A1-AS1	hsa-miR-195-3p	NMT1
CYP51A1-AS1	hsa-miR-195-3p	FAM3C
CYP51A1-AS1	hsa-miR-195-3p	PRKAG2
CYP51A1-AS1	hsa-miR-195-3p	CCDC90B
CYP51A1-AS1	hsa-miR-195-3p	SPOPL
CYP51A1-AS1	hsa-miR-195-3p	SLAIN1
CYP51A1-AS1	hsa-miR-195-3p	PRKACB
CYP51A1-AS1	hsa-miR-195-3p	ACP2
CYP51A1-AS1	hsa-miR-195-3p	ASH1L
CYP51A1-AS1	hsa-miR-195-3p	SFXN1
CYP51A1-AS1	hsa-miR-195-3p	PEG3
CYP51A1-AS1	hsa-miR-195-3p	SEPHS1
CYP51A1-AS1	hsa-miR-195-3p	TBC1D9
CYP51A1-AS1	hsa-miR-195-3p	PIP4P1
CYP51A1-AS1	hsa-miR-195-3p	PPIP5K2
CYP51A1-AS1	hsa-miR-195-3p	TMEM30A
CYP51A1-AS1	hsa-miR-195-3p	MAP2K1
CYP51A1-AS1	hsa-miR-195-3p	SNX13
CYP51A1-AS1	hsa-miR-195-3p	GATA3
CYP51A1-AS1	hsa-miR-195-3p	ZFHX3
CYP51A1-AS1	hsa-miR-195-3p	ZNF652
CYP51A1-AS1	hsa-miR-195-3p	ARPP21
CYP51A1-AS1	hsa-miR-195-3p	ENC1
CYP51A1-AS1	hsa-miR-195-3p	SLMAP
CYP51A1-AS1	hsa-miR-195-3p	NEXMIF
CYP51A1-AS1	hsa-miR-195-3p	API5
CYP51A1-AS1	hsa-miR-195-3p	FEZ2
CYP51A1-AS1	hsa-miR-195-3p	FHL2
CYP51A1-AS1	hsa-miR-195-3p	VDAC1
CYP51A1-AS1	hsa-miR-195-3p	GREM1
CYP51A1-AS1	hsa-miR-195-3p	CARM1
CYP51A1-AS1	hsa-miR-195-3p	SASH1
CYP51A1-AS1	hsa-miR-195-3p	PODXL
CYP51A1-AS1	hsa-miR-195-3p	TF
CYP51A1-AS1	hsa-miR-195-3p	CRB1
CYP51A1-AS1	hsa-miR-195-3p	UBE4B
CYP51A1-AS1	hsa-miR-195-3p	SLC22A10
CYP51A1-AS1	hsa-miR-195-3p	PDCD11
CYP51A1-AS1	hsa-miR-195-3p	INTS2
CYP51A1-AS1	hsa-miR-195-3p	YTHDC1
CYP51A1-AS1	hsa-miR-195-3p	NUP42
CYP51A1-AS1	hsa-miR-195-3p	SLC4A7
CYP51A1-AS1	hsa-miR-195-3p	HSDL1
CYP51A1-AS1	hsa-miR-195-3p	TGIF2
CYP51A1-AS1	hsa-miR-195-3p	RASGEF1B
CYP51A1-AS1	hsa-miR-195-3p	CHD9
CYP51A1-AS1	hsa-miR-195-3p	ITIH1
CYP51A1-AS1	hsa-miR-195-3p	CNTNAP4
CYP51A1-AS1	hsa-miR-195-3p	RPL14
CYP51A1-AS1	hsa-miR-195-3p	RFX3
CYP51A1-AS1	hsa-miR-195-3p	SCARB2
CYP51A1-AS1	hsa-miR-195-3p	ZMYM2
CYP51A1-AS1	hsa-miR-195-3p	TBC1D15
CYP51A1-AS1	hsa-miR-195-3p	C7
CYP51A1-AS1	hsa-miR-195-3p	ARPP19
CYP51A1-AS1	hsa-miR-195-3p	NUP205
CYP51A1-AS1	hsa-miR-195-3p	XIRP2
CYP51A1-AS1	hsa-miR-195-3p	SEMA3A
CYP51A1-AS1	hsa-miR-195-3p	SPOCK3
CYP51A1-AS1	hsa-miR-195-3p	IREB2
LINC01098	hsa-miR-195-3p	CALU
LINC01098	hsa-miR-195-3p	THRAP3
LINC01098	hsa-miR-195-3p	NLRP1
LINC01098	hsa-miR-195-3p	ARFGAP2
LINC01098	hsa-miR-195-3p	MICB
LINC01098	hsa-miR-195-3p	UGP2
LINC01098	hsa-miR-195-3p	NRN1
LINC01098	hsa-miR-195-3p	ABI3BP
LINC01098	hsa-miR-195-3p	CYBRD1
LINC01098	hsa-miR-195-3p	RFK
LINC01098	hsa-miR-195-3p	RAB10
LINC01098	hsa-miR-195-3p	G6PC
LINC01098	hsa-miR-195-3p	AHNAK
LINC01098	hsa-miR-195-3p	IL6R
LINC01098	hsa-miR-195-3p	TMEM100
LINC01098	hsa-miR-195-3p	TGIF1
LINC01098	hsa-miR-195-3p	ERI2
LINC01098	hsa-miR-195-3p	PEX12
LINC01098	hsa-miR-195-3p	PHIP
LINC01098	hsa-miR-195-3p	HLTF
LINC01098	hsa-miR-195-3p	ABCC5
LINC01098	hsa-miR-195-3p	RBM25
LINC01098	hsa-miR-195-3p	HERC1
LINC01098	hsa-miR-195-3p	KIAA1109
LINC01098	hsa-miR-195-3p	RAB1A
LINC01098	hsa-miR-195-3p	RNASE4
LINC01098	hsa-miR-195-3p	SALL1
LINC01098	hsa-miR-195-3p	TSC1
LINC01098	hsa-miR-195-3p	RORA
LINC01098	hsa-miR-195-3p	CALD1
LINC01098	hsa-miR-195-3p	COG1
LINC01098	hsa-miR-195-3p	CRLS1
LINC01098	hsa-miR-195-3p	MYB
LINC01098	hsa-miR-195-3p	TTN
LINC01098	hsa-miR-195-3p	SPTLC1
LINC01098	hsa-miR-195-3p	EIF2AK4
LINC01098	hsa-miR-195-3p	MTUS1
LINC01098	hsa-miR-195-3p	MIER3
LINC01098	hsa-miR-195-3p	TMEM87A
LINC01098	hsa-miR-195-3p	SSBP2
LINC01098	hsa-miR-195-3p	PDIK1L
LINC01098	hsa-miR-195-3p	SCAF11
LINC01098	hsa-miR-195-3p	ACER3
LINC01098	hsa-miR-195-3p	RAB11A
LINC01098	hsa-miR-195-3p	KLF7
LINC01098	hsa-miR-195-3p	SUGT1
LINC01098	hsa-miR-195-3p	PTP4A1
LINC01098	hsa-miR-195-3p	SPEN
LINC01098	hsa-miR-195-3p	FOXP1
LINC01098	hsa-miR-195-3p	ZDHHC23
LINC01098	hsa-miR-195-3p	ASPH
LINC01098	hsa-miR-195-3p	MBP
LINC01098	hsa-miR-195-3p	BAZ2A
LINC01098	hsa-miR-195-3p	ALB
LINC01098	hsa-miR-195-3p	NSD2
LINC01098	hsa-miR-195-3p	FKBP9
LINC01098	hsa-miR-195-3p	TAOK1
LINC01098	hsa-miR-195-3p	CBLN2
LINC01098	hsa-miR-195-3p	SCOC
LINC01098	hsa-miR-195-3p	RAF1
LINC01098	hsa-miR-195-3p	MTPN
LINC01098	hsa-miR-195-3p	UBL3
LINC01098	hsa-miR-195-3p	CHST12
LINC01098	hsa-miR-195-3p	DDX3X
LINC01098	hsa-miR-195-3p	ZNF711
LINC01098	hsa-miR-195-3p	HELZ
LINC01098	hsa-miR-195-3p	MTMR10
LINC01098	hsa-miR-195-3p	EPHA7
LINC01098	hsa-miR-195-3p	EEA1
LINC01098	hsa-miR-195-3p	PANK1
LINC01098	hsa-miR-195-3p	CYP7B1
LINC01098	hsa-miR-195-3p	SDHC
LINC01098	hsa-miR-195-3p	MINDY2
LINC01098	hsa-miR-195-3p	TBPL1
LINC01098	hsa-miR-195-3p	NR1D2
LINC01098	hsa-miR-195-3p	HADHB
LINC01098	hsa-miR-195-3p	RFX7
LINC01098	hsa-miR-195-3p	SERINC1
LINC01098	hsa-miR-195-3p	TMEM39A
LINC01098	hsa-miR-195-3p	SYNJ1
LINC01098	hsa-miR-199a-3p	PREPL
LINC01098	hsa-miR-199a-3p	TTC27
LINC01098	hsa-miR-199a-3p	RGL1
LINC01098	hsa-miR-199a-3p	MBD1
LINC01098	hsa-miR-199a-3p	ADCY1
LINC01098	hsa-miR-199a-3p	PIK3CB
LINC01098	hsa-miR-199a-3p	IDH1
LINC01098	hsa-miR-199a-3p	RASGRP3
LINC01098	hsa-miR-199a-3p	FUBP1
LINC01098	hsa-miR-199a-3p	RPS6KA5
LINC01098	hsa-miR-199a-3p	FAM107B
LINC01098	hsa-miR-199a-3p	CCNJ
LINC01098	hsa-miR-199a-3p	TWNK
LINC01098	hsa-miR-199a-3p	AGO1
LINC01098	hsa-miR-199a-3p	PDE4DIP
LINC01098	hsa-miR-199a-3p	TAB3
LINC01098	hsa-miR-199a-3p	APP
LINC01098	hsa-miR-199a-3p	DTWD1
LINC01098	hsa-miR-199a-3p	PPFIA3
LINC01098	hsa-miR-199a-3p	IREB2
LINC01098	hsa-miR-199a-3p	TRIM2
LINC01098	hsa-miR-199a-3p	NTRK3
LINC01098	hsa-miR-199a-3p	FIGN
LINC01098	hsa-miR-199a-3p	SPDYA
LINC01098	hsa-miR-199a-3p	PPP1R12A
LINC01098	hsa-miR-199a-3p	ESYT1
LINC01098	hsa-miR-199a-3p	BCL2L2
LINC01098	hsa-miR-199a-3p	SERPINE2
LINC01098	hsa-miR-199a-3p	HECW2
LINC01098	hsa-miR-199a-3p	PRPF3
LINC01098	hsa-miR-199a-3p	MAPT
LINC01098	hsa-miR-199a-3p	IFRD1
LINC01098	hsa-miR-199a-3p	TMEM185B
LINC01098	hsa-miR-199a-3p	ACP2
LINC01098	hsa-miR-199a-3p	COPB2
LINC01098	hsa-miR-199a-3p	CD164
LINC01098	hsa-miR-199a-3p	FZD6
LINC01098	hsa-miR-199a-3p	CMIP
LINC01098	hsa-miR-199a-3p	STX3
LINC01098	hsa-miR-199a-3p	ETS1
LINC01098	hsa-miR-199a-3p	SH3PXD2A
LINC01098	hsa-miR-199a-3p	ANK3
LINC01098	hsa-miR-199a-3p	UBE4B
LINC01098	hsa-miR-199a-3p	COPS2
LINC01098	hsa-miR-199a-3p	PMP22
LINC01098	hsa-miR-199a-3p	SLC44A1
LINC01098	hsa-miR-199a-3p	CITED2
LINC01098	hsa-miR-199a-3p	FDFT1
LINC01098	hsa-miR-199a-3p	SLAIN1
LINC01098	hsa-miR-199a-3p	POU2F1
LINC01098	hsa-miR-199a-3p	PCDH17
LINC01098	hsa-miR-199a-3p	NUP214
LINC01098	hsa-miR-199a-3p	C20orf194
LINC01098	hsa-miR-199a-3p	NEK1
LINC02853	hsa-miR-199a-3p	CIT
LINC02853	hsa-miR-199a-3p	SLCO1C1
LINC02853	hsa-miR-199a-3p	VEZF1
LINC02853	hsa-miR-199a-3p	GOSR1
LINC02853	hsa-miR-199a-3p	PTPRF
LINC02853	hsa-miR-199a-3p	FILIP1
LINC02853	hsa-miR-199a-3p	CCDC47
LINC02853	hsa-miR-199a-3p	KIF5A
LINC02853	hsa-miR-199a-3p	TMEM168
LINC02853	hsa-miR-199a-3p	FUT9
LINC02853	hsa-miR-199a-3p	TJP1
LINC02853	hsa-miR-199a-3p	TRAM1
LINC02853	hsa-miR-199a-3p	ZBTB4
LINC02853	hsa-miR-199a-3p	TSC22D1
LINC02853	hsa-miR-199a-3p	TXNL1
LINC02853	hsa-miR-199a-3p	KPNA6
LINC02853	hsa-miR-199a-3p	UBQLN1
LINC02853	hsa-miR-199a-3p	CUX1
LINC02853	hsa-miR-199a-3p	CEP97
LINC02853	hsa-miR-199a-3p	RREB1
LINC02853	hsa-miR-199a-3p	CAPRIN1
LINC02853	hsa-miR-199a-3p	SLC25A23
LINC02853	hsa-miR-199a-3p	TBC1D14
LINC02853	hsa-miR-199a-3p	TBC1D4
LINC02853	hsa-miR-199a-3p	KIDINS220
LINC02853	hsa-miR-199a-3p	PGRMC2
LINC02853	hsa-miR-199a-3p	TPM1
LINC02853	hsa-miR-199a-3p	NDRG4
LINC02853	hsa-miR-199a-3p	HGF
LINC02853	hsa-miR-199a-3p	FGF2
LINC02853	hsa-miR-199a-3p	DNAJC16
LINC02853	hsa-miR-199a-3p	HNRNPA3
LINC02853	hsa-miR-199a-3p	MED4
LINC02853	hsa-miR-199a-3p	CLCC1
LINC02853	hsa-miR-199a-3p	E2F3
LINC02853	hsa-miR-199a-3p	ADNP2
LINC02853	hsa-miR-199a-3p	CHD1
LINC02853	hsa-miR-199a-3p	LPGAT1
LINC02853	hsa-miR-199a-3p	NIN
LINC02853	hsa-miR-199a-3p	GREM1
LINC02853	hsa-miR-199a-3p	TFPI
LINC02853	hsa-miR-199a-3p	ZCCHC2
LINC02853	hsa-miR-199a-3p	ATXN3
LINC02853	hsa-miR-199a-3p	SLC3A1
LINC02853	hsa-miR-199a-3p	PLP1
LINC02853	hsa-miR-199a-3p	ACBD5
LINC02853	hsa-miR-199a-3p	TM9SF3
LINC02853	hsa-miR-199a-3p	RBM39
LINC02853	hsa-miR-199a-3p	C6orf62
LINC02853	hsa-miR-199a-3p	CUL2
LINC02853	hsa-miR-199a-3p	SORBS2
LINC02853	hsa-miR-199a-3p	FTSJ3
LINC02853	hsa-miR-199a-3p	CSNK1A1
LINC02853	hsa-miR-199a-3p	CAD
LINC02853	hsa-miR-199a-3p	GON4L
LINC02853	hsa-miR-199a-3p	GANAB
LINC02853	hsa-miR-199a-3p	CCNE2
LINC02853	hsa-miR-199a-3p	ZFC3H1
LINC02853	hsa-miR-199a-3p	APLP2
LINC02853	hsa-miR-199a-3p	PRUNE2
LINC02853	hsa-miR-199a-3p	KCTD10
LINC02853	hsa-miR-199a-3p	DLC1
LINC02853	hsa-miR-199a-3p	POGK
LINC02853	hsa-miR-199a-3p	RANBP2
LINC02853	hsa-miR-199a-3p	BRPF3
LINC02853	hsa-miR-199a-3p	NUFIP2
LINC02853	hsa-miR-199a-3p	GALNT2
LINC02853	hsa-miR-199a-3p	ETNK1
LINC02853	hsa-miR-199a-3p	TACC1
LINC02853	hsa-miR-199a-3p	DPP8
LINC02853	hsa-miR-199a-3p	UFM1
LINC02853	hsa-miR-199a-3p	MYO5A
LINC02853	hsa-miR-199a-3p	CC2D1B
LINC02853	hsa-miR-199a-3p	NUDT5
LINC02853	hsa-miR-199a-3p	MFHAS1
LINC02853	hsa-miR-199a-3p	DUSP5
LINC02853	hsa-miR-199a-3p	RNF38
LINC02853	hsa-miR-199a-3p	ZNF704
LINC02853	hsa-miR-199a-3p	KTN1
LINC02853	hsa-miR-199a-3p	CYRIB
LINC02853	hsa-miR-199a-3p	LRRC8B
LINC02853	hsa-miR-199a-3p	NUDT12
LINC02853	hsa-miR-199a-3p	RUFY1
LINC02853	hsa-miR-199a-3p	HSPA4
LINC02853	hsa-miR-199a-3p	SOD1
LINC02853	hsa-miR-199a-3p	UBR3
LINC02853	hsa-miR-199a-3p	POLR3G
LINC02853	hsa-miR-199a-3p	ITGA3
LINC02853	hsa-miR-199a-3p	C16orf70
LINC02853	hsa-miR-199b-3p	RGL1
LINC02853	hsa-miR-199b-3p	ADCY1
LINC02853	hsa-miR-199b-3p	ZBTB4
LINC02853	hsa-miR-199b-3p	PFKFB2
LINC02853	hsa-miR-199b-3p	UBE4B
LINC02853	hsa-miR-199b-3p	SERPINE2
LINC02853	hsa-miR-199b-3p	C6orf62
LINC02853	hsa-miR-199b-3p	FUBP1
LINC02853	hsa-miR-199b-3p	TFPI
LINC02853	hsa-miR-199b-3p	AGO1
LINC02853	hsa-miR-199b-3p	PPP1R12A
LINC02853	hsa-miR-199b-3p	PDE4DIP
LINC02853	hsa-miR-199b-3p	PRPF3
LINC02853	hsa-miR-199b-3p	IREB2
LINC02853	hsa-miR-199b-3p	UBQLN1
LINC02853	hsa-miR-199b-3p	ETS1
LINC02853	hsa-miR-199b-3p	MBD1
LINC02853	hsa-miR-199b-3p	VEZF1
LINC02853	hsa-miR-199b-3p	IDH1
LINC02853	hsa-miR-199b-3p	POU2F1
LINC02853	hsa-miR-199b-3p	HSPA5
LINC02853	hsa-miR-199b-3p	BCL2L2
LINC02853	hsa-miR-199b-3p	PREPL
LINC02853	hsa-miR-199b-3p	SH3PXD2A
LINC02853	hsa-miR-199b-3p	TWNK
LINC02853	hsa-miR-199b-3p	FDFT1
LINC02853	hsa-miR-199b-3p	CCNE2
LINC02853	hsa-miR-199b-3p	PMP22
LINC02853	hsa-miR-199b-3p	TAB3
LINC02853	hsa-miR-199b-3p	TTC27
LINC02853	hsa-miR-199b-3p	TJP1
LINC02853	hsa-miR-199b-3p	GREM1
LINC02853	hsa-miR-199b-3p	MED4
LINC02853	hsa-miR-199b-3p	MAPT
LINC02853	hsa-miR-199b-3p	APP
LINC02853	hsa-miR-199b-3p	SLCO1C1
LINC02853	hsa-miR-199b-3p	HNRNPA3
LINC02853	hsa-miR-199b-3p	SLAIN1
LINC02853	hsa-miR-199b-3p	FAM107B
LINC02853	hsa-miR-199b-3p	PIKFYVE
LINC02853	hsa-miR-199b-3p	ACP2
LINC02853	hsa-miR-199b-3p	CCNJ
LINC02853	hsa-miR-199b-3p	TPM1
LINC02853	hsa-miR-199b-3p	ANK3
LINC02853	hsa-miR-199b-3p	CMIP
LINC02853	hsa-miR-199b-3p	CLCC1
LINC02853	hsa-miR-199b-3p	COPB2
LINC02853	hsa-miR-199b-3p	TSC22D1
LINC02853	hsa-miR-199b-3p	STX3
LINC02853	hsa-miR-199b-3p	NEK1
LINC02853	hsa-miR-199b-3p	CITED2
LINC02853	hsa-miR-199b-3p	IFRD1
LINC02853	hsa-miR-199b-3p	TRAM1
LINC02853	hsa-miR-199b-3p	NIN
LINC02853	hsa-miR-199b-3p	FNDC4
LINC02853	hsa-miR-199b-3p	TBC1D14
LINC02853	hsa-miR-199b-3p	ETNK1
LINC02853	hsa-miR-199b-3p	TBC1D4
LINC02853	hsa-miR-199b-3p	TMEM168
LINC02853	hsa-miR-199b-3p	PLP1
LINC02853	hsa-miR-199b-3p	NUFIP2
LINC02853	hsa-miR-199b-3p	TMEM185B
LINC02853	hsa-miR-199b-3p	RBM39
[truncated: 2,468 more rows]
