# Supplementary material for: The identification of a two-gene prognostic model based on cisplatin resistance-related ceRNA network in small cell lung cancer
Source: BMC Med Genomics. 2023 May 15;16:103. doi: 10.1186/s12920-023-01536-5 (PMC10184403; doi:10.1186/s12920-023-01536-5)
Supplement: Supplementary file 2 — Additional file 2. Table S2: 31 pairs lncRNA-mRNAs. [file 12920_2023_1536_MOESM2_ESM.xls]

## Sheet: Sheet1
Supplementary Table 2
31 pairs lncRNA-mRNAs
lncRNA	mRNA	correlation coefficient	p.value
LA16c-358B7.4	ATP6V0A1	0.515109	7.92497e-05
LA16c-358B7.4	MARK2	0.47034	0.000379694
LA16c-358B7.4	QKI	-0.436849	0.00107365
LA16c-358B7.4	SCAF1	0.464755	0.000454932
LA16c-358B7.4	ZNF131	0.453579	0.000647302
AC016747.3	ARL2	0.538379	3.20706e-05
AC016747.3	FOXN3	-0.444687	0.000849768
AC016747.3	HOXA10	-0.433696	0.00117774
AC016747.3	LIMK2	-0.411542	0.00220203
AC016747.3	MYB	-0.409434	0.0023321
AC016747.3	PEG3	0.462657	0.00048651
AC016747.3	PEX12	0.492256	0.000181155
AC016747.3	RAPGEF2	0.449149	0.00074198
AC016747.3	WEE1	-0.524646	5.51368e-05
GUSBP11	HNRNPA2B1	0.439101	0.00100445
LINC01098	SEL1L	-0.44131	0.000940494
LINC02853	BTG1	-0.425609	0.00148721
LINC02853	GALNT7	-0.412992	0.00211636
LINC02853	GLCCI1	-0.410369	0.00227356
LINC02853	GLUL	-0.540688	2.92105e-05
LINC02853	HMGA2	0.649351	1.44102e-07
LINC02853	SCML1	-0.409207	0.00234648
LINC02853	WDSUB1	-0.458421	0.000556411
LINC02872	MYOZ2	0.541572	2.8178e-05
LINC02872	PMP2	0.430993	0.00127407
LINC02875	ENPP5	-0.402762	0.00278986
LINC02875	FHL1	0.500954	0.000133164
LINC02875	PAM	-0.45136	0.000693268
LINC02875	PI4K2B	-0.575876	6.43207e-06
DIRC1	ARPP19	-0.459279	0.000541562
DIRC1	IRAK1	-0.40148	0.00288637
